# Supplementary material for: Megahertz-rate shock-wave distortion cancellation via phase conjugate digital in-line holography
Source: Nat Commun. 2020 Feb 28;11:1129. doi: 10.1038/s41467-020-14868-y (PMC7048751; doi:10.1038/s41467-020-14868-y)
Supplement: Supplementary file 6 — Source Data [file 41467_2020_14868_MOESM6_ESM.xlsx]

## Sheet: Fig.3a
Data for Fig. 3a
Repetition Rate (kHz)	Pulse Energy (J)
100	0.2499
200	0.1762
500	0.09457
1000	0.04517
2000	0.01698
5000	0.004094

## Sheet: Fig.3b
Data for Fig. 3b
1 MHz Repetition Rate			2 MHz Repetition Rate			5 MHz Repetition Rate
Time (μs)	Intensit (a.u.)		Time (μs)	Intensit (a.u.)		Time (μs)	Intensit (a.u.)
0	0.0475504		0	0		0	0
0.02	0.0475504		0.02	0.0424145		0.016	-0.0016296
0.04	0.0475504		0.04	0.0169658		0.035	0.00325921
0.06	0.0475504		0.06	0.0169658		0.054	-0.0016296
0.08	0.0475504		0.08	0.0169658		0.073	0.00325921
0.1	0.0475504		0.1	0.0254487		0.092	-0.0016296
0.12	0.0713256		0.12	0.0339316		0.111	0.00325921
0.14	0.0475504		0.14	0.0339316		0.13	-0.0016296
0.16	0.0237752		0.16	0.0339316		0.149	0.00488881
0.18	0.0237752		0.18	0.0254487		0.168	-0.00325921
0.2	0.0237752		0.2	0.0169658		0.187	0.00488881
0.22	0.0475504		0.22	0.0169658		0.206	-0.0016296
0.24	0.0951007		0.24	0.0254487		0.225	0.00488881
0.26	0.0713256		0.26	0.0339316		0.244	-0.00325921
0.28	0.0475504		0.28	0.0254487		0.263	0.00488881
0.3	0.0713256		0.3	0.0169658		0.282	-0.0016296
0.32	0.0475504		0.32	0.0254487		0.301	0.00325921
0.34	0.0237752		0.34	0.0254487		0.32	-0.00325921
0.36	0.0237752		0.36	0.0254487		0.339	0.00488881
0.38	0.0237752		0.38	0.0254487		0.358	-0.0016296
0.4	0.0475504		0.4	0.0254487		0.377	0.00325921
0.42	0.0713256		0.42	0.0339316		0.396	-0.00325921
0.44	0.0713256		0.44	0.0339316		0.415	0.00488881
0.46	0.0713256		0.46	0.0339316		0.434	-0.0016296
0.48	0.0713256		0.48	0.0339316		0.453	0.00488881
0.5	0.0713256		0.5	0.0339316		0.472	-0.0016296
0.52	0.0475504		0.52	0.0339316		0.491	0.00488881
0.54	0.0475504		0.54	0.0339316		0.51	-0.0016296
0.56	0.0475504		0.56	0.0339316		0.529	0.00488881
0.58	0.0475504		0.58	0.0339316		0.548	-0.00325921
0.6	0.0475504		0.6	0.0339316		0.567	0.00488881
0.62	0.0237752		0.62	0.0254487		0.586	-0.00325921
0.64	0.0237752		0.64	0.0254487		0.605	0.00325921
0.66	0.0475504		0.66	0.0254487		0.624	-0.0016296
0.68	0.0475504		0.68	0.0254487		0.643	0.00488881
0.7	0.0475504		0.7	0.0254487		0.662	-0.0016296
0.72	0.0713256		0.72	0.0254487		0.681	0.00488881
0.74	0.0475504		0.74	0.0339316		0.7	-0.0016296
0.76	0.0237752		0.76	0.0254487		0.719	0.00488881
0.78	0.0237752		0.78	0.0254487		0.738	-0.0016296
0.8	0.0237752		0.8	0.0339316		0.757	0.00325921
0.82	0.0475504		0.82	0.0339316		0.776	-0.0016296
0.84	0.0475504		0.84	0.0339316		0.795	0.00325921
0.86	0.0237752		0.86	0.0339316		0.814	-0.0016296
0.88	0.0237752		0.88	0.0339316		0.833	0.00488881
0.9	0.0237752		0.9	0.0254487		0.852	-0.0016296
0.92	0.0237752		0.92	0.0254487		0.871	0.00488881
0.94	0.0237752		0.94	0.0254487		0.89	-0.0016296
0.96	0.0237752		0.96	0.0169658		0.909	0.00488881
0.98	0.0475504		0.98	0.0169658		0.928	-0.0016296
1	0.0713256		1	0.0339316		0.947	0.00488881
1.02	0.0713256		1.02	0.0339316		0.966	-0.00325921
1.04	0.0475504		1.04	0.0169658		0.985	0.00325921
1.06	0.0475504		1.06	0.0254487		1.004	-0.0016296
1.08	0.0475504		1.08	0.0254487		1.023	0.00325921
1.1	0.0237752		1.1	0.0169658		1.042	-0.0016296
1.12	0.0237752		1.12	0.0254487		1.061	0.00325921
1.14	0.0237752		1.14	0.0254487		1.08	-0.0016296
1.16	0.0237752		1.16	0.0169658		1.099	0.00488881
1.18	0.0237752		1.18	0.0169658		1.118	-0.0016296
1.2	0.0237752		1.2	0.0254487		1.137	0.00488881
1.22	0.0475504		1.22	0.0169658		1.156	-0.00325921
1.24	0.0951007		1.24	0.00848289		1.175	0.00325921
1.26	0.0713256		1.26	0.0254487		1.194	-0.0016296
1.28	0.0475504		1.28	0.0254487		1.213	0.00488881
1.3	0.0713256		1.3	0.0254487		1.232	-0.00325921
1.32	0.0475504		1.32	0.0254487		1.251	0.00325921
1.34	0.0237752		1.34	0.0254487		1.27	-0.0016296
1.36	0.0237752		1.36	0.0339316		1.289	0.00651841
1.38	0.0237752		1.38	0.0254487		1.308	-0.0016296
1.4	0.0237752		1.4	0.0169658		1.327	0.00488881
1.42	0.0475504		1.42	0.0169658		1.346	-0.0016296
1.44	0.0475504		1.44	0.0254487		1.365	0.00488881
1.46	0.0237752		1.46	0.0254487		1.384	-0.00325921
1.48	0.0237752		1.48	0.0339316		1.403	0.00488881
1.5	0.0237752		1.5	0.0424145		1.422	-0.0016296
1.52	0.0475504		1.52	0.0339316		1.441	0.00488881
1.54	0.0475504		1.54	0.0339316		1.46	-0.0016296
1.56	0.0237752		1.56	0.0339316		1.479	0.00488881
1.58	0.0237752		1.58	0.0254487		1.498	-0.0016296
1.6	0.0237752		1.6	0.0254487		1.517	0.00651841
1.62	0.0475504		1.62	0.0254487		1.536	-0.0016296
1.64	0.0475504		1.64	0.0169658		1.555	0.00488881
1.66	0.0475504		1.66	0.0254487		1.574	-0.0016296
1.68	0.0475504		1.68	0.0339316		1.593	0.00488881
1.7	0.0237752		1.7	0.0254487		1.612	-0.0016296
1.72	0.0237752		1.72	0.0169658		1.631	0.00488881
1.74	0.0237752		1.74	0.0254487		1.65	-0.00325921
1.76	0.0237752		1.76	0.0339316		1.669	0.00651841
1.78	0.0475504		1.78	0.0254487		1.688	-0.00325921
1.8	0.0475504		1.8	0.0254487		1.707	0.00325921
1.82	0.0475504		1.82	0.0254487		1.726	-0.00325921
1.84	0.0475504		1.84	0.0169658		1.745	0.00488881
1.86	0.0475504		1.86	0.0254487		1.764	-0.0016296
1.88	0.0475504		1.88	0.0339316		1.783	0.00325921
1.9	0.0475504		1.9	0.0169658		1.802	-0.0016296
1.92	0.0475504		1.92	0.00848289		1.821	0.00325921
1.94	0.0237752		1.94	0.0254487		1.84	-0.0016296
1.96	0.0237752		1.96	0.0254487		1.859	0.00651841
1.98	0.0237752		1.98	0.0254487		1.878	-0.0016296
2	0.0475504		2	0.0424145		1.897	0.00488881
2.02	0.0713256		2.02	0.0339316		1.916	-0.0016296
2.04	0.0475504		2.04	0.0169658		1.935	0.00488881
2.06	0.0237752		2.06	0.0254487		1.954	-0.0016296
2.08	0.0237752		2.08	0.0339316		1.973	0.00325921
2.1	0.0475504		2.1	0.0339316		1.992	-0.0016296
2.12	0.0713256		2.12	0.0339316		2.011	0.00488881
2.14	0.0475504		2.14	0.0254487		2.03	-0.00325921
2.16	0.0237752		2.16	0.0254487		2.049	0.00651841
2.18	0.0237752		2.18	0.0254487		2.068	-0.00325921
2.2	0.0237752		2.2	0.0169658		2.087	0.00488881
2.22	0.0237752		2.22	0.0169658		2.106	-0.00325921
2.24	0.0713256		2.24	0.0254487		2.125	0.00488881
2.26	0.0951007		2.26	0.0254487		2.144	-0.0016296
2.28	0.0475504		2.28	0.0169658		2.163	0.00325921
2.3	0.0475504		2.3	0.0169658		2.182	-0.0016296
2.32	0.0475504		2.32	0.0169658		2.201	0.00325921
2.34	0.0237752		2.34	0.0254487		2.22	-0.0016296
2.36	0.0237752		2.36	0.0339316		2.239	0.00651841
2.38	0.0475504		2.38	0.0339316		2.258	-0.0016296
2.4	0.0713256		2.4	0.0254487		2.277	0.00325921
2.42	0.0713256		2.42	0.0169658		2.296	-0.00325921
2.44	0.0475504		2.44	0.0339316		2.315	0.00325921
2.46	0.0237752		2.46	0.0339316		2.334	-0.0016296
2.48	0.0237752		2.48	0.0424145		2.353	0.00488881
2.5	0.0475504		2.5	0.0424145		2.372	-0.0016296
2.52	0.0475504		2.52	0.0254487		2.391	0.00325921
2.54	0.0237752		2.54	0.0254487		2.41	-0.00325921
2.56	0.0237752		2.56	0.0254487		2.429	0.00651841
2.58	0.0475504		2.58	0.0339316		2.448	-0.0016296
2.6	0.0475504		2.6	0.0254487		2.467	0.00325921
2.62	0.0475504		2.62	0.0169658		2.486	-0.0016296
2.64	0.0475504		2.64	0.0169658		2.505	0.00325921
2.66	0.0237752		2.66	0.0169658		2.524	-0.0016296
2.68	0.0237752		2.68	0.0169658		2.543	0.00488881
2.7	0.0475504		2.7	0.0169658		2.562	-0.0016296
2.72	0.0475504		2.72	0.0169658		2.581	0.00325921
2.74	0.0475504		2.74	0.0169658		2.6	-0.0016296
2.76	0.0475504		2.76	0.0169658		2.619	0.00488881
2.78	0.0237752		2.78	0.0169658		2.638	-0.0016296
2.8	0.0237752		2.8	0.0254487		2.657	0.00325921
2.82	0.0475504		2.82	0.0254487		2.676	-0.0016296
2.84	0.0475504		2.84	0.0254487		2.695	0.00325921
2.86	0.0475504		2.86	0.0339316		2.714	-0.0016296
2.88	0.0475504		2.88	0.0254487		2.733	0.00488881
2.9	0.0237752		2.9	0.0169658		2.752	-0.00325921
2.92	0.0237752		2.92	0.0254487		2.771	0.00488881
2.94	0.0475504		2.94	0.0254487		2.79	-0.0016296
2.96	0.0475504		2.96	0.0254487		2.809	0.00488881
2.98	0.0475504		2.98	0.0254487		2.828	-0.00325921
3	0.0475504		3	0.0254487		2.847	0.00325921
3.02	0.0475504		3.02	0.0254487		2.866	-0.0016296
3.04	0.0713256		3.04	0.0169658		2.885	0.00325921
3.06	0.0475504		3.06	0.0169658		2.904	-0.00325921
3.08	0.0237752		3.08	0.0254487		2.923	0.00488881
3.1	0.0475504		3.1	0.0254487		2.942	-0.0016296
3.12	0.0475504		3.12	0.0169658		2.961	0.00325921
3.14	0.0475504		3.14	0.0169658		2.98	-0.0016296
3.16	0.0475504		3.16	0.0254487		2.999	0.00651841
3.18	0.0237752		3.18	0.0254487		3.018	-0.00325921
3.2	0.0237752		3.2	0.0169658		3.037	0.00488881
3.22	0.0237752		3.22	0.0169658		3.056	-0.0016296
3.24	0.0951007		3.24	0.0254487		3.075	0.00325921
3.26	0.0951007		3.26	0.0254487		3.094	-0.0016296
3.28	0.0237752		3.28	0.0169658		3.113	0.00488881
3.3	0.0475504		3.3	0.0169658		3.132	-0.00325921
3.32	0.0475504		3.32	0.0169658		3.151	0.00325921
3.34	0.0475504		3.34	0.00848289		3.17	-0.0016296
3.36	0.0475504		3.36	0.0169658		3.189	0.00651841
3.38	0.0237752		3.38	0.0339316		3.208	-0.00325921
3.4	0.0237752		3.4	0.0254487		3.227	0.00325921
3.42	0.0237752		3.42	0.0254487		3.246	-0.0016296
3.44	0.0237752		3.44	0.0339316		3.265	0.00488881
3.46	0.0475504		3.46	0.0339316		3.284	-0.0016296
3.48	0.0475504		3.48	0.0424145		3.303	0.00325921
3.5	0.0237752		3.5	0.0339316		3.322	-0.00325921
3.52	0.0237752		3.52	0.0254487		3.341	0.00488881
3.54	0.0237752		3.54	0.0254487		3.36	-0.00325921
3.56	0.0237752		3.56	0.0169658		3.379	0.00651841
3.58	0.0237752		3.58	0.0169658		3.398	-0.00325921
3.6	0.0237752		3.6	0.0254487		3.417	0.00325921
3.62	0.0475504		3.62	0.0254487		3.436	-0.0016296
3.64	0.0475504		3.64	0.0169658		3.455	0.00325921
3.66	0.0475504		3.66	0.0169658		3.474	-0.00325921
3.68	0.0475504		3.68	0.0169658		3.493	0.00325921
3.7	0.0475504		3.7	0.0169658		3.512	-0.0016296
3.72	0.0475504		3.72	0.0169658		3.531	0.00325921
3.74	0.0237752		3.74	0.0169658		3.55	-0.0016296
3.76	0.0237752		3.76	0.0254487		3.569	0.00651841
3.78	0.0237752		3.78	0.0254487		3.588	-0.0016296
3.8	0.0237752		3.8	0.0169658		3.607	0.00325921
3.82	0.0475504		3.82	0.0169658		3.626	-0.0016296
3.84	0.0713256		3.84	0.0169658		3.645	0.00325921
3.86	0.0475504		3.86	0.0169658		3.664	-0.0016296
3.88	0.0237752		3.88	0.0169658		3.683	0.00325921
3.9	0.0475504		3.9	0.00848289		3.702	-0.0016296
3.92	0.0475504		3.92	0.00848289		3.721	0.00488881
3.94	0.0475504		3.94	0.0169658		3.74	-0.0016296
3.96	0.0475504		3.96	0.0169658		3.759	0.00651841
3.98	0.0475504		3.98	0.0169658		3.778	-0.0016296
4	0.0237752		4	0.0339316		3.797	0.00325921
4.02	0		4.02	0.0254487		3.816	-0.00325921
4.04	0		4.04	0.00848289		3.835	0.00488881
4.06	0		4.06	0.0254487		3.854	-0.0016296
4.08	0.0237752		4.08	0.0339316		3.873	0.00488881
4.1	0.0237752		4.1	0.0254487		3.892	-0.00325921
4.12	0.0237752		4.12	0.0169658		3.911	0.00488881
4.14	0.0237752		4.14	0.00848289		3.93	-0.0016296
4.16	0.0237752		4.16	0.0169658		3.949	0.00651841
4.18	0.0475504		4.18	0.0339316		3.968	-0.0016296
4.2	0.0475504		4.2	0.0339316		3.987	0.00488881
4.22	0.0237752		4.22	0.0254487		4.006	-0.00325921
4.24	0.0713256		4.24	0.0254487		4.025	0.00488881
4.26	0.0951007		4.26	0.0339316		4.044	-0.0016296
4.28	0.0475504		4.28	0.0424145		4.063	0.00325921
4.3	0.0475504		4.3	0.0339316		4.082	-0.00325921
4.32	0.0475504		4.32	0.0169658		4.101	0.00488881
4.34	0.0475504		4.34	0.0169658		4.12	-0.0016296
4.36	0.0475504		4.36	0.0254487		4.139	0.00814801
4.38	0.0475504		4.38	0.0254487		4.158	-0.0016296
4.4	0.0475504		4.4	0.0169658		4.177	0.00488881
4.42	0.0237752		4.42	0.0254487		4.196	-0.0016296
4.44	0.0237752		4.44	0.0339316		4.215	0.00488881
4.46	0.0237752		4.46	0.0254487		4.234	-0.00325921
4.48	0.0475504		4.48	0.0339316		4.253	0.00325921
4.5	0.0713256		4.5	0.0424145		4.272	-0.0016296
4.52	0.0713256		4.52	0.0339316		4.291	0.00488881
4.54	0.0475504		4.54	0.0254487		4.31	-0.0016296
4.56	0.0237752		4.56	0.0254487		4.329	0.00651841
4.58	0.0475504		4.58	0.0254487		4.348	-0.00325921
4.6	0.0475504		4.6	0.0169658		4.367	0.00325921
4.62	0.0475504		4.62	0.0254487		4.386	-0.0016296
4.64	0.0475504		4.64	0.0254487		4.405	0.00325921
4.66	0.0475504		4.66	0.0169658		4.424	-0.0016296
4.68	0.0475504		4.68	0.0254487		4.443	0.00325921
4.7	0.0237752		4.7	0.0254487		4.462	-0.0016296
4.72	0.0237752		4.72	0.0169658		4.481	0.00488881
4.74	0.0475504		4.74	0.0169658		4.5	-0.0016296
4.76	0.0475504		4.76	0.0169658		4.519	0.00814801
4.78	0.0237752		4.78	0.0169658		4.538	-0.0016296
4.8	0.0237752		4.8	0.0254487		4.557	0.00325921
4.82	0.0475504		4.82	0.0254487		4.576	-0.0016296
4.84	0.0475504		4.84	0.0254487		4.595	0.00325921
4.86	0.0237752		4.86	0.0254487		4.614	-0.0016296
4.88	0.0237752		4.88	0.0169658		4.633	0.00488881
4.9	0.0237752		4.9	0.0169658		4.652	-0.0016296
4.92	0.0237752		4.92	0.0169658		4.671	0.00488881
4.94	0.0237752		4.94	0.0169658		4.69	-0.0016296
4.96	0.0237752		4.96	0.0254487		4.709	0.00651841
4.98	0.0475504		4.98	0.0254487		4.728	-0.00325921
5	0.0475504		5	0.0339316		4.747	0.00488881
5.02	0.0237752		5.02	0.0339316		4.766	-0.0016296
5.04	0.0237752		5.04	0.0254487		4.785	0.00325921
5.06	0.0237752		5.06	0.0254487		4.804	-0.0016296
5.08	0.0475504		5.08	0.0254487		4.823	0.00488881
5.1	0.0713256		5.1	0.0254487		4.842	-0.0016296
5.12	0.0475504		5.12	0.0254487		4.861	0.00325921
5.14	0.0475504		5.14	0.0254487		4.88	-0.0016296
5.16	0.0713256		5.16	0.0254487		4.899	0.00814801
5.18	0.0475504		5.18	0.0254487		4.918	-0.0016296
5.2	0.0475504		5.2	0.0254487		4.937	0.00325921
5.22	0.0713256		5.22	0.0254487		4.956	-0.0016296
5.24	0.0951007		5.24	0.0169658		4.975	0.00488881
5.26	0.0713256		5.26	0.0169658		4.994	-0.0016296
5.28	0.0237752		5.28	0.0254487		5.013	0.00325921
5.3	0.0475504		5.3	0.0254487		5.032	-0.00325921
5.32	0.0475504		5.32	0.0254487		5.051	0.00325921
5.34	0.0237752		5.34	0.0254487		5.07	-0.00325921
5.36	0.0475504		5.36	0.0254487		5.089	0.00651841
5.38	0.0475504		5.38	0.0254487		5.108	-0.00325921
5.4	0.0237752		5.4	0.0169658		5.127	0.00488881
5.42	0.0237752		5.42	0.0254487		5.146	-0.0016296
5.44	0.0237752		5.44	0.0254487		5.165	0.00325921
5.46	0.0237752		5.46	0.0169658		5.184	-0.00325921
5.48	0.0237752		5.48	0.0339316		5.203	0.00325921
5.5	0.0237752		5.5	0.0339316		5.222	-0.00325921
5.52	0.0237752		5.52	0.0339316		5.241	0.00488881
5.54	0.0237752		5.54	0.0339316		5.26	-0.0016296
5.56	0.0237752		5.56	0.0169658		5.279	0.00814801
5.58	0.0237752		5.58	0.0254487		5.298	-0.00325921
5.6	0.0475504		5.6	0.0254487		5.317	0.00325921
5.62	0.0475504		5.62	0.0169658		5.336	-0.0016296
5.64	0.0237752		5.64	0.0254487		5.355	0.00488881
5.66	0.0237752		5.66	0.0254487		5.374	-0.00325921
5.68	0.0237752		5.68	0.0254487		5.393	0.00488881
5.7	0.0237752		5.7	0.0254487		5.412	-0.00325921
5.72	0.0475504		5.72	0.0169658		5.431	0.00488881
5.74	0.0713256		5.74	0.0169658		5.45	-0.0016296
5.76	0.0475504		5.76	0.0169658		5.469	0.00814801
5.78	0.0475504		5.78	0.00848289		5.488	-0.0016296
5.8	0.0475504		5.8	0.0169658		5.507	0.00488881
5.82	0.0237752		5.82	0.0254487		5.526	-0.00325921
5.84	0.0237752		5.84	0.0169658		5.545	0.00325921
5.86	0.0237752		5.86	0.0254487		5.564	-0.0016296
5.88	0.0237752		5.88	0.0339316		5.583	0.00325921
5.9	0.0237752		5.9	0.0254487		5.602	-0.0016296
5.92	0.0237752		5.92	0.0169658		5.621	0.00488881
5.94	0.0237752		5.94	0.0169658		5.64	-0.00325921
5.96	0.0475504		5.96	0.0169658		5.659	0.00814801
5.98	0.0475504		5.98	0.0169658		5.678	-0.0016296
6	0.0237752		6	0.0508974		5.697	0.00488881
6.02	0.0237752		6.02	0.0593802		5.716	-0.0016296
6.04	0.0237752		6.04	0.0339316		5.735	0.00488881
6.06	0.0237752		6.06	0.0254487		5.754	-0.0016296
6.08	0.0237752		6.08	0.0169658		5.773	0.00325921
6.1	0.0237752		6.1	0.0254487		5.792	-0.0016296
6.12	0.0237752		6.12	0.0254487		5.811	0.00488881
6.14	0.0475504		6.14	0.0254487		5.83	-0.00325921
6.16	0.0475504		6.16	0.0339316		5.849	0.00814801
6.18	0.0475504		6.18	0.0339316		5.868	-0.0016296
6.2	0.0475504		6.2	0.0339316		5.887	0.00325921
6.22	0.0237752		6.22	0.0339316		5.906	-0.00325921
6.24	0.0951007		6.24	0.0254487		5.925	0.00488881
6.26	0.0951007		6.26	0.0169658		5.944	-0.0016296
6.28	0.0237752		6.28	0.0254487		5.963	0.00325921
6.3	0.0475504		6.3	0.0169658		5.982	-0.00325921
6.32	0.0713256		6.32	0.00848289		6.001	0.00325921
6.34	0.0475504		6.34	0.0254487		6.02	-0.0016296
6.36	0.0237752		6.36	0.0339316		6.039	0.00814801
6.38	0.0237752		6.38	0.0254487		6.058	-0.0016296
6.4	0.0237752		6.4	0.0339316		6.077	0.00325921
6.42	0.0237752		6.42	0.0424145		6.096	-0.0016296
6.44	0.0237752		6.44	0.0339316		6.115	0.00488881
6.46	0.0475504		6.46	0.0254487		6.134	-0.0016296
6.48	0.0475504		6.48	0.0424145		6.153	0.00325921
6.5	0.0237752		6.5	0.0424145		6.172	-0.0016296
6.52	0.0237752		6.52	0.0339316		6.191	0.00325921
6.54	0.0475504		6.54	0.0339316		6.21	-0.00325921
6.56	0.0475504		6.56	0.0254487		6.229	0.00814801
6.58	0.0237752		6.58	0.0254487		6.248	-0.00325921
6.6	0.0475504		6.6	0.0169658		6.267	0.00325921
6.62	0.0475504		6.62	0.0169658		6.286	-0.0016296
6.64	0.0475504		6.64	0.0169658		6.305	0.00488881
6.66	0.0713256		6.66	0.0169658		6.324	-0.00325921
6.68	0.0475504		6.68	0.0169658		6.343	0.00488881
6.7	0.0475504		6.7	0.00848289		6.362	-0.0016296
6.72	0.0713256		6.72	0.00848289		6.381	0.00325921
6.74	0.0475504		6.74	0.0254487		6.4	-0.0016296
6.76	0.0237752		6.76	0.0339316		6.419	0.00814801
6.78	0.0237752		6.78	0.0254487		6.438	-0.0016296
6.8	0.0237752		6.8	0.0169658		6.457	0.00325921
6.82	0.0237752		6.82	0.0169658		6.476	-0.0016296
6.84	0.0475504		6.84	0.0254487		6.495	0.00488881
6.86	0.0475504		6.86	0.0254487		6.514	-0.00325921
6.88	0.0237752		6.88	0.0254487		6.533	0.00488881
6.9	0.0237752		6.9	0.0254487		6.552	-0.0016296
6.92	0.0237752		6.92	0.0169658		6.571	0.00488881
6.94	0.0237752		6.94	0.0169658		6.59	-0.00325921
6.96	0.0237752		6.96	0.0254487		6.609	0.00814801
6.98	0.0475504		6.98	0.0254487		6.628	-0.0016296
7	0.0475504		7	0.0339316		6.647	0.00325921
7.02	0.0237752		7.02	0.0339316		6.666	-0.0016296
7.04	0.0237752		7.04	0.0169658		6.685	0.00325921
7.06	0.0237752		7.06	0.0254487		6.704	-0.0016296
7.08	0.0237752		7.08	0.0339316		6.723	0.00325921
7.1	0.0475504		7.1	0.0169658		6.742	-0.0016296
7.12	0.0713256		7.12	0.0169658		6.761	0.00325921
7.14	0.0713256		7.14	0.0254487		6.78	-0.0016296
7.16	0.0237752		7.16	0.0169658		6.799	0.00814801
7.18	0		7.18	0.0169658		6.818	-0.0016296
7.2	0.0237752		7.2	0.0254487		6.837	0.00325921
7.22	0.0475504		7.22	0.0254487		6.856	-0.0016296
7.24	0.118876		7.24	0.0254487		6.875	0.00325921
7.26	0.0951007		7.26	0.0339316		6.894	-0.0016296
7.28	0.0237752		7.28	0.0339316		6.913	0.00325921
7.3	0.0237752		7.3	0.0339316		6.932	-0.0016296
7.32	0.0237752		7.32	0.0339316		6.951	0.00325921
7.34	0.0475504		7.34	0.0339316		6.97	-0.0016296
7.36	0.0475504		7.36	0.0339316		6.989	0.00977762
7.38	0		7.38	0.0339316		7.008	-0.0016296
7.4	0		7.4	0.0339316		7.027	0.00325921
7.42	0.0237752		7.42	0.0254487		7.046	-0.0016296
7.44	0.0237752		7.44	0.0254487		7.065	0.00488881
7.46	0.0237752		7.46	0.0254487		7.084	-0.0016296
7.48	0.0237752		7.48	0.0424145		7.103	0.00325921
7.5	0.0237752		7.5	0.0424145		7.122	-0.00325921
7.52	0.0237752		7.52	0.0424145		7.141	0.00325921
7.54	0.0237752		7.54	0.0508974		7.16	-0.0016296
7.56	0.0237752		7.56	0.0339316		7.179	0.00814801
7.58	0.0237752		7.58	0.0339316		7.198	-0.00325921
7.6	0.0237752		7.6	0.0254487		7.217	0.00325921
7.62	0.0475504		7.62	0.0169658		7.236	-0.0016296
7.64	0.0713256		7.64	0.0254487		7.255	0.00488881
7.66	0.0713256		7.66	0.0254487		7.274	-0.0016296
7.68	0.0475504		7.68	0.0169658		7.293	0.00325921
7.7	0.0475504		7.7	0.0254487		7.312	-0.00325921
7.72	0.0475504		7.72	0.0339316		7.331	0.00488881
7.74	0.0475504		7.74	0.0254487		7.35	-0.0016296
7.76	0.0237752		7.76	0.0169658		7.369	0.00814801
7.78	0		7.78	0.0169658		7.388	-0.0016296
7.8	0.0237752		7.8	0.0254487		7.407	0.00488881
7.82	0.0475504		7.82	0.0339316		7.426	-0.0016296
7.84	0.0475504		7.84	0.0339316		7.445	0.00325921
7.86	0.0237752		7.86	0.0339316		7.464	-0.00325921
7.88	0.0237752		7.88	0.0254487		7.483	0.00488881
7.9	0.0237752		7.9	0.0169658		7.502	-0.0016296
7.92	0.0237752		7.92	0.0254487		7.521	0.00488881
7.94	0.0475504		7.94	0.0254487		7.54	-0.0016296
7.96	0.0475504		7.96	0.0169658		7.559	0.00814801
7.98	0.0237752		7.98	0.0169658		7.578	-0.0016296
8	0.0475504		8	0.0508974		7.597	0.00488881
8.02	0.0475504		8.02	0.0508974		7.616	-0.0016296
8.04	0.0237752		8.04	0.0254487		7.635	0.00325921
8.06	0.0237752		8.06	0.0339316		7.654	-0.0016296
8.08	0.0237752		8.08	0.0339316		7.673	0.00325921
8.1	0.0475504		8.1	0.0339316		7.692	-0.00325921
8.12	0.0475504		8.12	0.0254487		7.711	0.00325921
8.14	0.0475504		8.14	0.0169658		7.73	-0.00325921
8.16	0.0475504		8.16	0.0169658		7.749	0.00977762
8.18	0.0475504		8.18	0.0169658		7.768	-0.0016296
8.2	0.0475504		8.2	0.0169658		7.787	0.00325921
8.22	0.0475504		8.22	0.0169658		7.806	-0.00325921
8.24	0.142651		8.24	0.0254487		7.825	0.00488881
8.26	0.118876		8.26	0.0169658		7.844	-0.0016296
8.28	0.0237752		8.28	0.00848289		7.863	0.00325921
8.3	0.0237752		8.3	0.0169658		7.882	-0.0016296
8.32	0.0475504		8.32	0.0254487		7.901	0.00325921
8.34	0.0475504		8.34	0.0254487		7.92	-0.00325921
8.36	0		8.36	0.0169658		7.939	0.00977762
8.38	0		8.38	0.0169658		7.958	-0.0016296
8.4	0.0237752		8.4	0.0169658		7.977	0.00325921
8.42	0.0475504		8.42	0.00848289		7.996	-0.00325921
8.44	0.0713256		8.44	0.00848289		8.015	0.00488881
8.46	0.0475504		8.46	0.0254487		8.034	-0.0016296
8.48	0.0237752		8.48	0.0508974		8.053	0.00488881
8.5	0.0475504		8.5	0.0424145		8.072	-0.0016296
8.52	0.0475504		8.52	0.0254487		8.091	0.00488881
8.54	0.0237752		8.54	0.0339316		8.11	-0.0016296
8.56	0.0237752		8.56	0.0339316		8.129	0.00977762
8.58	0.0475504		8.58	0.0339316		8.148	-0.00325921
8.6	0.0475504		8.6	0.0339316		8.167	0.00488881
8.62	0.0237752		8.62	0.0339316		8.186	-0.00325921
8.64	0.0237752		8.64	0.0254487		8.205	0.00488881
8.66	0.0237752		8.66	0.0169658		8.224	-0.0016296
8.68	0.0237752		8.68	0.0169658		8.243	0.00488881
8.7	0.0475504		8.7	0.0254487		8.262	-0.0016296
8.72	0.0475504		8.72	0.0339316		8.281	0.00488881
8.74	0.0475504		8.74	0.0254487		8.3	-0.0016296
8.76	0.0475504		8.76	0.0169658		8.319	0.0114072
8.78	0.0475504		8.78	0.0254487		8.338	-0.0016296
8.8	0.0475504		8.8	0.0254487		8.357	0.00488881
8.82	0.0237752		8.82	0.0169658		8.376	-0.0016296
8.84	0.0237752		8.84	0.0169658		8.395	0.00488881
8.86	0.0237752		8.86	0.0169658		8.414	-0.00325921
8.88	0.0237752		8.88	0.0254487		8.433	0.00325921
8.9	0.0237752		8.9	0.0339316		8.452	-0.0016296
8.92	0.0237752		8.92	0.0339316		8.471	0.00488881
8.94	0.0237752		8.94	0.0339316		8.49	-0.0016296
8.96	0.0237752		8.96	0.0254487		8.509	0.00977762
8.98	0.0237752		8.98	0.0254487		8.528	-0.0016296
9	0.0237752		9	0.0508974		8.547	0.00651841
9.02	0.0237752		9.02	0.0508974		8.566	-0.0016296
9.04	0.0237752		9.04	0.0254487		8.585	0.00488881
9.06	0.0475504		9.06	0.0169658		8.604	-0.0016296
9.08	0.0475504		9.08	0.0254487		8.623	0.00325921
9.1	0.0475504		9.1	0.0254487		8.642	-0.0016296
9.12	0.0475504		9.12	0.0169658		8.661	0.00325921
9.14	0.0237752		9.14	0.0169658		8.68	-0.00325921
9.16	0.0237752		9.16	0.0169658		8.699	0.0114072
9.18	0.0475504		9.18	0.0254487		8.718	-0.00325921
9.2	0.0713256		9.2	0.0254487		8.737	0.00488881
9.22	0.0713256		9.22	0.0169658		8.756	-0.0016296
9.24	0.118876		9.24	0.0254487		8.775	0.00325921
9.26	0.118876		9.26	0.0254487		8.794	-0.0016296
9.28	0.0475504		9.28	0.0254487		8.813	0.00325921
9.3	0.0475504		9.3	0.0339316		8.832	-0.00325921
9.32	0.0713256		9.32	0.0254487		8.851	0.00325921
9.34	0.0475504		9.34	0.0169658		8.87	-0.0016296
9.36	0.0237752		9.36	0.0254487		8.889	0.00977762
9.38	0.0475504		9.38	0.0254487		8.908	-0.0016296
9.4	0.0475504		9.4	0.0169658		8.927	0.00488881
9.42	0.0475504		9.42	0.0169658		8.946	-0.0016296
9.44	0.0475504		9.44	0.0254487		8.965	0.00325921
9.46	0.0237752		9.46	0.0169658		8.984	-0.00325921
9.48	0.0237752		9.48	0.0339316		9.003	0.00325921
9.5	0.0475504		9.5	0.0424145		9.022	-0.0016296
9.52	0.0713256		9.52	0.0254487		9.041	0.00325921
9.54	0.0475504		9.54	0.0254487		9.06	-0.0016296
9.56	0.0237752		9.56	0.0169658		9.079	0.0114072
9.58	0.0237752		9.58	0.0254487		9.098	-0.0016296
9.6	0.0237752		9.6	0.0339316		9.117	0.00325921
9.62	0.0237752		9.62	0.0339316		9.136	-0.0016296
9.64	0.0237752		9.64	0.0339316		9.155	0.00325921
9.66	0.0237752		9.66	0.0254487		9.174	-0.0016296
9.68	0		9.68	0.0169658		9.193	0.00488881
9.7	0.0237752		9.7	0.0169658		9.212	-0.0016296
9.72	0.0475504		9.72	0.0254487		9.231	0.00325921
9.74	0.0237752		9.74	0.0169658		9.25	-0.0016296
9.76	0.0237752		9.76	0.0169658		9.269	0.0114072
9.78	0.0237752		9.78	0.0254487		9.288	-0.0016296
9.8	0.0237752		9.8	0.0169658		9.307	0.00325921
9.82	0.0237752		9.82	0.0169658		9.326	-0.0016296
9.84	0.0237752		9.84	0.0254487		9.345	0.00488881
9.86	0.0475504		9.86	0.0254487		9.364	-0.0016296
9.88	0.0237752		9.88	0.0169658		9.383	0.00488881
9.9	0.0237752		9.9	0.0169658		9.402	-0.00325921
9.92	0.0713256		9.92	0.0254487		9.421	0.00488881
9.94	0.0713256		9.94	0.0254487		9.44	-0.0016296
9.96	0.0475504		9.96	0.0169658		9.459	0.0130368
9.98	0.0237752		9.98	0.0169658		9.478	-0.0016296
10	0.0237752		10	0.0424145		9.497	0.00488881
10.02	0.0237752		10.02	0.0508974		9.516	-0.0016296
10.04	0.0237752		10.04	0.0254487		9.535	0.00488881
10.06	0.0475504		10.06	0.0169658		9.554	-0.0016296
10.08	0.0475504		10.08	0.0169658		9.573	0.00488881
10.1	0.0475504		10.1	0.0254487		9.592	-0.0016296
10.12	0.0475504		10.12	0.0254487		9.611	0.00488881
10.14	0.0475504		10.14	0.0169658		9.63	-0.0016296
10.16	0.0475504		10.16	0.0254487		9.649	0.00977762
10.18	0.0475504		10.18	0.0254487		9.668	-0.0016296
10.2	0.0475504		10.2	0.0254487		9.687	0.00325921
10.22	0.0475504		10.22	0.0254487		9.706	-0.0016296
10.24	0.118876		10.24	0.00848289		9.725	0.00488881
10.26	0.118876		10.26	0.00848289		9.744	-0.0016296
10.28	0.0713256		10.28	0.0254487		9.763	0.00488881
10.3	0.0475504		10.3	0.0254487		9.782	-0.00325921
10.32	0.0237752		10.32	0.0254487		9.801	0.00488881
10.34	0.0237752		10.34	0.0339316		9.82	-0.0016296
10.36	0.0237752		10.36	0.0339316		9.839	0.0114072
10.38	0.0475504		10.38	0.0254487		9.858	-0.0016296
10.4	0.0475504		10.4	0.0254487		9.877	0.00325921
10.42	0.0237752		10.42	0.0254487		9.896	-0.0016296
10.44	0.0237752		10.44	0.0254487		9.915	0.00325921
10.46	0.0475504		10.46	0.0254487		9.934	-0.0016296
10.48	0.0475504		10.48	0.0508974		9.953	0.00488881
10.5	0.0237752		10.5	0.0508974		9.972	-0.0016296
10.52	0.0237752		10.52	0.0339316		9.991	0.00325921
10.54	0.0237752		10.54	0.0339316		10.01	-0.0016296
10.56	0.0237752		10.56	0.0254487		10.029	0.0114072
10.58	0.0475504		10.58	0.0254487		10.048	-0.00325921
10.6	0.0475504		10.6	0.0169658		10.067	0.00325921
10.62	0.0237752		10.62	0.0169658		10.086	-0.0016296
10.64	0.0237752		10.64	0.0169658		10.105	0.00488881
10.66	0.0237752		10.66	0.00848289		10.124	-0.0016296
10.68	0.0237752		10.68	0.00848289		10.143	0.00325921
10.7	0.0237752		10.7	0.0169658		10.162	-0.00325921
10.72	0.0237752		10.72	0.0254487		10.181	0.00325921
10.74	0.0475504		10.74	0.0169658		10.2	-0.0016296
10.76	0.0713256		10.76	0.0169658		10.219	0.0130368
10.78	0.0713256		10.78	0.0339316		10.238	-0.0016296
10.8	0.0475504		10.8	0.0339316		10.257	0.00325921
10.82	0.0475504		10.82	0.0254487		10.276	-0.0016296
10.84	0.0475504		10.84	0.0254487		10.295	0.00488881
10.86	0.0237752		10.86	0.0254487		10.314	-0.0016296
10.88	0.0237752		10.88	0.0254487		10.333	0.00325921
10.9	0.0237752		10.9	0.0339316		10.352	-0.00325921
10.92	0.0237752		10.92	0.0339316		10.371	0.00325921
10.94	0.0475504		10.94	0.0254487		10.39	-0.0016296
10.96	0.0475504		10.96	0.0254487		10.409	0.0114072
10.98	0.0475504		10.98	0.0254487		10.428	-0.0016296
11	0.0713256		11	0.0508974		10.447	0.00488881
11.02	0.0713256		11.02	0.0508974		10.466	-0.00325921
11.04	0.0475504		11.04	0.0169658		10.485	0.00488881
11.06	0.0237752		11.06	0.0254487		10.504	-0.0016296
11.08	0.0237752		11.08	0.0339316		10.523	0.00651841
11.1	0.0237752		11.1	0.0254487		10.542	-0.0016296
11.12	0.0475504		11.12	0.0169658		10.561	0.00488881
11.14	0.0713256		11.14	0.0169658		10.58	-0.00325921
11.16	0.0475504		11.16	0.0169658		10.599	0.0114072
11.18	0.0475504		11.18	0.0169658		10.618	-0.00325921
11.2	0.0475504		11.2	0.0254487		10.637	0.00325921
11.22	0.0237752		11.22	0.0254487		10.656	-0.0016296
11.24	0.118876		11.24	0.0254487		10.675	0.00488881
11.26	0.142651		11.26	0.0254487		10.694	-0.00325921
11.28	0.0475504		11.28	0.0339316		10.713	0.00325921
11.3	0.0475504		11.3	0.0339316		10.732	-0.0016296
11.32	0.0475504		11.32	0.0254487		10.751	0.00488881
11.34	0.0475504		11.34	0.0339316		10.77	-0.0016296
11.36	0.0475504		11.36	0.0254487		10.789	0.0130368
11.38	0.0237752		11.38	0.0169658		10.808	-0.0016296
11.4	0.0237752		11.4	0.0169658		10.827	0.00325921
11.42	0.0475504		11.42	0.0169658		10.846	-0.0016296
11.44	0.0475504		11.44	0.0169658		10.865	0.00488881
11.46	0.0237752		11.46	0.0254487		10.884	-0.00325921
11.48	0.0237752		11.48	0.0678631		10.903	0.00325921
11.5	0.0237752		11.5	0.0593802		10.922	-0.0016296
11.52	0.0237752		11.52	0.0339316		10.941	0.00488881
11.54	0.0237752		11.54	0.0339316		10.96	-0.00325921
11.56	0.0237752		11.56	0.0254487		10.979	0.0130368
11.58	0.0237752		11.58	0.0254487		10.998	-0.0016296
11.6	0.0237752		11.6	0.0169658		11.017	0.00488881
11.62	0.0237752		11.62	0.0169658		11.036	-0.0016296
11.64	0.0237752		11.64	0.0254487		11.055	0.00325921
11.66	0.0475504		11.66	0.0254487		11.074	-0.00325921
11.68	0.0475504		11.68	0.0254487		11.093	0.00488881
11.7	0.0237752		11.7	0.0254487		11.112	-0.0016296
11.72	0.0237752		11.72	0.0254487		11.131	0.00325921
11.74	0.0237752		11.74	0.0254487		11.15	-0.0016296
11.76	0.0237752		11.76	0.0254487		11.169	0.0146664
11.78	0.0475504		11.78	0.0254487		11.188	-0.00325921
11.8	0.0713256		11.8	0.0254487		11.207	0.00488881
11.82	0.0475504		11.82	0.0169658		11.226	-0.0016296
11.84	0.0237752		11.84	0		11.245	0.00325921
11.86	0.0237752		11.86	0.00848289		11.264	-0.0016296
11.88	0.0237752		11.88	0.0254487		11.283	0.00488881
11.9	0.0237752		11.9	0.0339316		11.302	-0.0016296
11.92	0.0237752		11.92	0.0254487		11.321	0.00488881
11.94	0.0475504		11.94	0.0169658		11.34	-0.0016296
11.96	0.0475504		11.96	0.0169658		11.359	0.0130368
11.98	0.0237752		11.98	0.0254487		11.378	-0.00325921
12	0.0237752		12	0.0593802		11.397	0.00325921
12.02	0.0237752		12.02	0.0424145		11.416	-0.0016296
12.04	0.0237752		12.04	0.00848289		11.435	0.00325921
12.06	0.0237752		12.06	0.0169658		11.454	-0.0016296
12.08	0.0237752		12.08	0.0254487		11.473	0.00488881
12.1	0.0237752		12.1	0.0254487		11.492	-0.00325921
12.12	0.0237752		12.12	0.0169658		11.511	0.00488881
12.14	0.0237752		12.14	0.0254487		11.53	-0.0016296
12.16	0.0237752		12.16	0.0339316		11.549	0.0130368
12.18	0.0475504		12.18	0.0339316		11.568	-0.0016296
12.2	0.0475504		12.2	0.0254487		11.587	0.00325921
12.22	0.0475504		12.22	0.0169658		11.606	-0.0016296
12.24	0.118876		12.24	0.0169658		11.625	0.00325921
12.26	0.118876		12.26	0.0169658		11.644	-0.00325921
12.28	0.0475504		12.28	0.0254487		11.663	0.00488881
12.3	0.0237752		12.3	0.0339316		11.682	-0.0016296
12.32	0.0237752		12.32	0.0339316		11.701	0.00325921
12.34	0.0475504		12.34	0.0339316		11.72	-0.0016296
12.36	0.0475504		12.36	0.0339316		11.739	0.0130368
12.38	0.0237752		12.38	0.0254487		11.758	-0.00325921
12.4	0.0475504		12.4	0.0254487		11.777	0.00488881
12.42	0.0475504		12.42	0.0339316		11.796	-0.0016296
12.44	0.0237752		12.44	0.0424145		11.815	0.00488881
12.46	0.0237752		12.46	0.0339316		11.834	-0.0016296
12.48	0.0237752		12.48	0.0508974		11.853	0.00325921
12.5	0.0237752		12.5	0.0424145		11.872	-0.00325921
12.52	0		12.52	0.0254487		11.891	0.00488881
12.54	0.0237752		12.54	0.0424145		11.91	-0.00325921
12.56	0.0475504		12.56	0.0339316		11.929	0.0146664
12.58	0.0475504		12.58	0.0254487		11.948	-0.0016296
12.6	0.0475504		12.6	0.0169658		11.967	0.00488881
12.62	0.0237752		12.62	0.0254487		11.986	-0.0016296
12.64	0.0237752		12.64	0.0339316		12.005	0.00488881
12.66	0.0237752		12.66	0.0254487		12.024	-0.00325921
12.68	0.0237752		12.68	0.0169658		12.043	0.00488881
12.7	0.0237752		12.7	0.0169658		12.062	-0.0016296
12.72	0.0237752		12.72	0.0254487		12.081	0.00325921
12.74	0.0475504		12.74	0.0254487		12.1	-0.0016296
12.76	0.0475504		12.76	0.0169658		12.119	0.016296
12.78	0.0475504		12.78	0.0169658		12.138	-0.0016296
12.8	0.0713256		12.8	0.0169658		12.157	0.00488881
12.82	0.0475504		12.82	0.0254487		12.176	-0.0016296
12.84	0.0237752		12.84	0.0424145		12.195	0.00325921
12.86	0.0237752		12.86	0.0339316		12.214	-0.0016296
12.88	0.0237752		12.88	0.0254487		12.233	0.00488881
12.9	0.0237752		12.9	0.0254487		12.252	-0.00325921
12.92	0.0237752		12.92	0.0169658		12.271	0.00325921
12.94	0.0237752		12.94	0.0169658		12.29	-0.0016296
12.96	0.0475504		12.96	0.0254487		12.309	0.0146664
12.98	0.0713256		12.98	0.0254487		12.328	-0.00325921
13	0.0713256		13	0.0593802		12.347	0.00325921
13.02	0.0713256		13.02	0.0593802		12.366	-0.0016296
13.04	0.0713256		13.04	0.0254487		12.385	0.00325921
13.06	0.0475504		13.06	0.0339316		12.404	-0.0016296
13.08	0.0237752		13.08	0.0254487		12.423	0.00488881
13.1	0.0475504		13.1	0.0169658		12.442	-0.0016296
13.12	0.0475504		13.12	0.0254487		12.461	0.00325921
13.14	0.0475504		13.14	0.0254487		12.48	-0.0016296
13.16	0.0475504		13.16	0.0254487		12.499	0.0146664
13.18	0.0237752		13.18	0.0254487		12.518	-0.00325921
13.2	0.0475504		13.2	0.0254487		12.537	0.00488881
13.22	0.0713256		13.22	0.0339316		12.556	-0.0016296
13.24	0.142651		13.24	0.0254487		12.575	0.00488881
13.26	0.142651		13.26	0.0169658		12.594	-0.0016296
13.28	0.0713256		13.28	0.0169658		12.613	0.00488881
13.3	0.0713256		13.3	0.0169658		12.632	-0.00325921
13.32	0.0475504		13.32	0.0254487		12.651	0.00488881
13.34	0.0475504		13.34	0.0339316		12.67	-0.00325921
13.36	0.0475504		13.36	0.0339316		12.689	0.0146664
13.38	0.0475504		13.38	0.0254487		12.708	-0.00325921
13.4	0.0475504		13.4	0.0169658		12.727	0.00325921
13.42	0.0237752		13.42	0.00848289		12.746	-0.0016296
13.44	0.0237752		13.44	0.0169658		12.765	0.00325921
13.46	0.0475504		13.46	0.0254487		12.784	-0.00325921
13.48	0.0475504		13.48	0.0424145		12.803	0.00325921
13.5	0.0475504		13.5	0.0424145		12.822	-0.0016296
13.52	0.0713256		13.52	0.0339316		12.841	0.00488881
13.54	0.0713256		13.54	0.0339316		12.86	-0.0016296
13.56	0.0475504		13.56	0.0254487		12.879	0.0146664
13.58	0.0475504		13.58	0.0339316		12.898	-0.0016296
13.6	0.0713256		13.6	0.0254487		12.917	0.00488881
13.62	0.0713256		13.62	0.0169658		12.936	-0.0016296
13.64	0.0475504		13.64	0.0254487		12.955	0.00325921
13.66	0.0475504		13.66	0.0254487		12.974	-0.0016296
13.68	0.0475504		13.68	0.0339316		12.993	0.00325921
13.7	0.0475504		13.7	0.0424145		13.012	-0.00325921
13.72	0.0475504		13.72	0.0339316		13.031	0.00325921
13.74	0.0475504		13.74	0.0254487		13.05	-0.0016296
13.76	0.0475504		13.76	0.0169658		13.069	0.016296
13.78	0.0237752		13.78	0.0254487		13.088	-0.0016296
13.8	0.0237752		13.8	0.0339316		13.107	0.00488881
13.82	0.0475504		13.82	0.0339316		13.126	-0.00325921
13.84	0.0713256		13.84	0.0254487		13.145	0.00488881
13.86	0.0475504		13.86	0.0169658		13.164	-0.0016296
13.88	0.0237752		13.88	0.0169658		13.183	0.00325921
13.9	0.0237752		13.9	0.0254487		13.202	-0.0016296
13.92	0.0475504		13.92	0.0254487		13.221	0.00488881
13.94	0.0713256		13.94	0.0169658		13.24	-0.0016296
13.96	0.0475504		13.96	0.0254487		13.259	0.016296
13.98	0.0475504		13.98	0.0254487		13.278	-0.0016296
14	0.0475504		14	0.0424145		13.297	0.00325921
14.02	0.0237752		14.02	0.0424145		13.316	-0.00325921
14.04	0.0475504		14.04	0.0254487		13.335	0.00488881
14.06	0.0475504		14.06	0.0254487		13.354	-0.0016296
14.08	0.0237752		14.08	0.0254487		13.373	0.00325921
14.1	0.0237752		14.1	0.0339316		13.392	-0.00325921
14.12	0.0237752		14.12	0.0254487		13.411	0.00325921
14.14	0.0237752		14.14	0.0169658		13.43	-0.0016296
14.16	0.0237752		14.16	0.0169658		13.449	0.0146664
14.18	0.0475504		14.18	0.0254487		13.468	-0.0016296
14.2	0.0475504		14.2	0.0339316		13.487	0.00488881
14.22	0.0237752		14.22	0.0339316		13.506	-0.00325921
14.24	0.118876		14.24	0.0339316		13.525	0.00488881
14.26	0.118876		14.26	0.0254487		13.544	-0.00488881
14.28	0.0237752		14.28	0.0169658		13.563	0.00488881
14.3	0.0475504		14.3	0.0169658		13.582	-0.0016296
14.32	0.0475504		14.32	0.0254487		13.601	0.00488881
14.34	0.0237752		14.34	0.0254487		13.62	-0.0016296
14.36	0.0475504		14.36	0.0254487		13.639	0.016296
14.38	0.0475504		14.38	0.0339316		13.658	-0.0016296
14.4	0.0237752		14.4	0.0254487		13.677	0.00325921
14.42	0.0475504		14.42	0.0169658		13.696	-0.0016296
14.44	0.0475504		14.44	0.0254487		13.715	0.00325921
14.46	0.0475504		14.46	0.0169658		13.734	-0.00325921
14.48	0.0713256		14.48	0.0424145		13.753	0.00325921
14.5	0.0475504		14.5	0.0508974		13.772	-0.00325921
14.52	0.0237752		14.52	0.0339316		13.791	0.00488881
14.54	0.0475504		14.54	0.0339316		13.81	-0.00325921
14.56	0.0475504		14.56	0.0169658		13.829	0.016296
14.58	0.0475504		14.58	0.0254487		13.848	-0.0016296
14.6	0.0475504		14.6	0.0339316		13.867	0.00488881
14.62	0.0237752		14.62	0.0254487		13.886	-0.00325921
14.64	0.0237752		14.64	0.0169658		13.905	0.00325921
14.66	0.0237752		14.66	0.0254487		13.924	-0.0016296
14.68	0.0237752		14.68	0.0339316		13.943	0.00488881
14.7	0.0237752		14.7	0.0169658		13.962	-0.00325921
14.72	0.0237752		14.72	0.00848289		13.981	0.00488881
14.74	0.0237752		14.74	0.0254487		14	-0.0016296
14.76	0.0475504		14.76	0.0339316		14.019	0.016296
14.78	0.0713256		14.78	0.0254487		14.038	-0.0016296
14.8	0.0475504		14.8	0.0169658		14.057	0.00325921
14.82	0.0237752		14.82	0.0169658		14.076	-0.0016296
14.84	0.0237752		14.84	0.0169658		14.095	0.00488881
14.86	0.0237752		14.86	0.0254487		14.114	-0.00325921
14.88	0.0237752		14.88	0.0254487		14.133	0.00488881
14.9	0.0475504		14.9	0.0254487		14.152	-0.0016296
14.92	0.0237752		14.92	0.0254487		14.171	0.00325921
14.94	0		14.94	0.0169658		14.19	-0.0016296
14.96	0.0237752		14.96	0.0169658		14.209	0.016296
14.98	0.0237752		14.98	0.0254487		14.228	-0.0016296
15	0.0237752		15	0.0593802		14.247	0.00325921
15.02	0.0237752		15.02	0.0508974		14.266	-0.0016296
15.04	0.0237752		15.04	0.0169658		14.285	0.00488881
15.06	0.0475504		15.06	0.0169658		14.304	-0.00325921
15.08	0.0713256		15.08	0.0254487		14.323	0.00488881
15.1	0.0475504		15.1	0.0254487		14.342	-0.0016296
15.12	0.0237752		15.12	0.0169658		14.361	0.00488881
15.14	0.0475504		15.14	0.0254487		14.38	-0.00325921
15.16	0.0475504		15.16	0.0339316		14.399	0.0179256
15.18	0.0475504		15.18	0.0254487		14.418	-0.0016296
15.2	0.0475504		15.2	0.0254487		14.437	0.00325921
15.22	0.0475504		15.22	0.0339316		14.456	-0.0016296
15.24	0.142651		15.24	0.0254487		14.475	0.00325921
15.26	0.142651		15.26	0.0169658		14.494	-0.00325921
15.28	0.0475504		15.28	0.0254487		14.513	0.00325921
15.3	0.0237752		15.3	0.0254487		14.532	-0.0016296
15.32	0.0237752		15.32	0.0254487		14.551	0.00488881
15.34	0.0237752		15.34	0.0254487		14.57	-0.0016296
15.36	0.0237752		15.36	0.0169658		14.589	0.0179256
15.38	0.0475504		15.38	0.0169658		14.608	-0.0016296
15.4	0.0475504		15.4	0.0169658		14.627	0.00488881
15.42	0.0237752		15.42	0.0169658		14.646	-0.00325921
15.44	0.0475504		15.44	0.0254487		14.665	0.00325921
15.46	0.0713256		15.46	0.0339316		14.684	-0.0016296
15.48	0.0475504		15.48	0.0593802		14.703	0.00325921
15.5	0.0475504		15.5	0.0508974		14.722	-0.00325921
15.52	0.0475504		15.52	0.0339316		14.741	0.00488881
15.54	0.0237752		15.54	0.0254487		14.76	-0.0016296
15.56	0.0237752		15.56	0.00848289		14.779	0.0179256
15.58	0.0475504		15.58	0.0254487		14.798	-0.0016296
15.6	0.0475504		15.6	0.0339316		14.817	0.00488881
15.62	0.0475504		15.62	0.0254487		14.836	-0.0016296
15.64	0.0475504		15.64	0.0169658		14.855	0.00325921
15.66	0.0475504		15.66	0.0254487		14.874	-0.0016296
15.68	0.0475504		15.68	0.0254487		14.893	0.00488881
15.7	0.0237752		15.7	0.0254487		14.912	-0.00325921
15.72	0.0237752		15.72	0.0254487		14.931	0.00488881
15.74	0.0237752		15.74	0.0169658		14.95	-0.0016296
15.76	0.0237752		15.76	0.0169658		14.969	0.0179256
15.78	0.0237752		15.78	0.0169658		14.988	-0.0016296
15.8	0.0237752		15.8	0.0169658		15.007	0.00325921
15.82	0.0237752		15.82	0.0169658		15.026	-0.0016296
15.84	0.0475504		15.84	0.0169658		15.045	0.00325921
15.86	0.0475504		15.86	0.0169658		15.064	-0.0016296
15.88	0.0237752		15.88	0.0254487		15.083	0.00325921
15.9	0.0475504		15.9	0.0254487		15.102	-0.00325921
15.92	0.0713256		15.92	0.0169658		15.121	0.00325921
15.94	0.0475504		15.94	0.0169658		15.14	-0.0016296
15.96	0.0237752		15.96	0.0254487		15.159	0.0195552
15.98	0.0475504		15.98	0.0339316		15.178	-0.0016296
16	0.0475504		16	0.0678631		15.197	0.00488881
16.02	0.0237752		16.02	0.0593802		15.216	-0.0016296
16.04	0.0475504		16.04	0.0254487		15.235	0.00325921
16.06	0.0475504		16.06	0.0339316		15.254	-0.0016296
16.08	0.0237752		16.08	0.0339316		15.273	0.00325921
16.1	0.0237752		16.1	0.0339316		15.292	-0.0016296
16.12	0.0237752		16.12	0.0339316		15.311	0.00488881
16.14	0.0237752		16.14	0.0339316		15.33	-0.00325921
16.16	0.0237752		16.16	0.0254487		15.349	0.0179256
16.18	0.0237752		16.18	0.0254487		15.368	-0.0016296
16.2	0.0237752		16.2	0.0254487		15.387	0.00488881
16.22	0.0475504		16.22	0.0169658		15.406	-0.00325921
16.24	0.166426		16.24	0.0254487		15.425	0.00325921
16.26	0.166426		16.26	0.0339316		15.444	-0.0016296
16.28	0.0713256		16.28	0.0339316		15.463	0.00325921
16.3	0.0475504		16.3	0.0254487		15.482	-0.00325921
16.32	0.0237752		16.32	0.0254487		15.501	0.00488881
16.34	0.0237752		16.34	0.0339316		15.52	-0.0016296
16.36	0.0237752		16.36	0.0339316		15.539	0.0179256
16.38	0.0475504		16.38	0.0254487		15.558	-0.0016296
16.4	0.0475504		16.4	0.0254487		15.577	0.00325921
16.42	0.0475504		16.42	0.0339316		15.596	-0.0016296
16.44	0.0475504		16.44	0.0339316		15.615	0.00325921
16.46	0.0237752		16.46	0.0339316		15.634	-0.00325921
16.48	0.0237752		16.48	0.0593802		15.653	0.00488881
16.5	0.0237752		16.5	0.0593802		15.672	-0.0016296
16.52	0.0237752		16.52	0.0424145		15.691	0.00325921
16.54	0.0237752		16.54	0.0339316		15.71	-0.0016296
16.56	0.0237752		16.56	0.0169658		15.729	0.0179256
16.58	0.0237752		16.58	0.0169658		15.748	-0.0016296
16.6	0.0475504		16.6	0.0169658		15.767	0.00488881
16.62	0.0713256		16.62	0.0169658		15.786	-0.0016296
16.64	0.0475504		16.64	0.0254487		15.805	0.00325921
16.66	0		16.66	0.0339316		15.824	-0.00325921
16.68	0		16.68	0.0339316		15.843	0.00325921
16.7	0.0475504		16.7	0.0254487		15.862	-0.0016296
16.72	0.0475504		16.72	0.0254487		15.881	0.00488881
16.74	0.0237752		16.74	0.0339316		15.9	-0.0016296
16.76	0.0475504		16.76	0.0254487		15.919	0.0211848
16.78	0.0713256		16.78	0.00848289		15.938	-0.0016296
16.8	0.0475504		16.8	0.0169658		15.957	0.00488881
16.82	0.0237752		16.82	0.0169658		15.976	-0.0016296
16.84	0.0237752		16.84	0.0169658		15.995	0.00325921
16.86	0.0237752		16.86	0.0254487		16.014	-0.0016296
16.88	0.0237752		16.88	0.0169658		16.033	0.00488881
16.9	0.0237752		16.9	0.0169658		16.052	-0.0016296
16.92	0.0237752		16.92	0.0254487		16.071	0.00488881
16.94	0.0237752		16.94	0.0254487		16.09	-0.0016296
16.96	0.0237752		16.96	0.0254487		16.109	0.0195552
16.98	0.0475504		16.98	0.0254487		16.128	-0.00325921
17	0.0713256		17	0.0508974		16.147	0.00488881
17.02	0.0713256		17.02	0.0508974		16.166	-0.00325921
17.04	0.0713256		17.04	0.0254487		16.185	0.00325921
17.06	0.0475504		17.06	0.0169658		16.204	-0.0016296
17.08	0.0475504		17.08	0.00848289		16.223	0.00325921
17.1	0.0475504		17.1	0.0169658		16.242	-0.0016296
17.12	0.0475504		17.12	0.0169658		16.261	0.00325921
17.14	0.0237752		17.14	0.0169658		16.28	-0.0016296
17.16	0.0237752		17.16	0.0169658		16.299	0.0195552
17.18	0.0475504		17.18	0.0169658		16.318	-0.0016296
17.2	0.0237752		17.2	0.0169658		16.337	0.00325921
17.22	0.0475504		17.22	0.0169658		16.356	-0.0016296
17.24	0.166426		17.24	0.0169658		16.375	0.00488881
17.26	0.142651		17.26	0.0254487		16.394	-0.0016296
17.28	0.0237752		17.28	0.0339316		16.413	0.00325921
17.3	0.0475504		17.3	0.0339316		16.432	-0.00325921
17.32	0.0475504		17.32	0.0339316		16.451	0.00488881
17.34	0.0475504		17.34	0.0254487		16.47	-0.0016296
17.36	0.0475504		17.36	0.0169658		16.489	0.0211848
17.38	0.0475504		17.38	0.0254487		16.508	-0.0016296
17.4	0.0475504		17.4	0.0254487		16.527	0.00488881
17.42	0.0475504		17.42	0.0254487		16.546	-0.0016296
17.44	0.0475504		17.44	0.0339316		16.565	0.00488881
17.46	0.0475504		17.46	0.0254487		16.584	-0.0016296
17.48	0.0475504		17.48	0.0508974		16.603	0.00488881
17.5	0.0237752		17.5	0.0508974		16.622	-0.0016296
17.52	0.0475504		17.52	0.0339316		16.641	0.00325921
17.54	0.0475504		17.54	0.0339316		16.66	-0.00325921
17.56	0.0237752		17.56	0.0169658		16.679	0.0195552
17.58	0.0237752		17.58	0.0169658		16.698	-0.0016296
17.6	0.0237752		17.6	0.0254487		16.717	0.00325921
17.62	0.0475504		17.62	0.0254487		16.736	-0.0016296
17.64	0.0475504		17.64	0.0169658		16.755	0.00488881
17.66	0.0237752		17.66	0.0169658		16.774	-0.0016296
17.68	0.0237752		17.68	0.0254487		16.793	0.00488881
17.7	0.0475504		17.7	0.0339316		16.812	-0.0016296
17.72	0.0475504		17.72	0.0254487		16.831	0.00488881
17.74	0.0475504		17.74	0.0254487		16.85	-0.0016296
17.76	0.0475504		17.76	0.0254487		16.869	0.0211848
17.78	0.0475504		17.78	0.0169658		16.888	-0.00325921
17.8	0.0475504		17.8	0.0254487		16.907	0.00325921
17.82	0.0475504		17.82	0.0254487		16.926	-0.0016296
17.84	0.0713256		17.84	0.0169658		16.945	0.00488881
17.86	0.0713256		17.86	0.0254487		16.964	-0.0016296
17.88	0.0475504		17.88	0.0339316		16.983	0.00488881
17.9	0.0237752		17.9	0.0254487		17.002	-0.00325921
17.92	0.0237752		17.92	0.0254487		17.021	0.00325921
17.94	0.0475504		17.94	0.0254487		17.04	-0.0016296
17.96	0.0475504		17.96	0.0254487		17.059	0.0195552
17.98	0.0475504		17.98	0.0169658		17.078	-0.0016296
18	0.0475504		18	0.0508974		17.097	0.00488881
18.02	0.0237752		18.02	0.0593802		17.116	-0.00325921
18.04	0.0475504		18.04	0.0169658		17.135	0.00325921
18.06	0.0713256		18.06	0.0169658		17.154	-0.0016296
18.08	0.0475504		18.08	0.0254487		17.173	0.00488881
18.1	0.0237752		18.1	0.0254487		17.192	-0.00325921
18.12	0.0237752		18.12	0.0254487		17.211	0.00488881
18.14	0.0475504		18.14	0.0254487		17.23	-0.0016296
18.16	0.0475504		18.16	0.0254487		17.249	0.0211848
18.18	0.0237752		18.18	0.0339316		17.268	-0.0016296
18.2	0.0475504		18.2	0.0339316		17.287	0.00488881
18.22	0.0713256		18.22	0.0254487		17.306	-0.0016296
18.24	0.166426		18.24	0.0169658		17.325	0.00488881
18.26	0.166426		18.26	0.0169658		17.344	-0.0016296
18.28	0.0475504		18.28	0.0169658		17.363	0.00325921
18.3	0.0475504		18.3	0.0254487		17.382	-0.0016296
18.32	0.0713256		18.32	0.0254487		17.401	0.00325921
18.34	0.0713256		18.34	0.0254487		17.42	-0.0016296
18.36	0.0475504		18.36	0.0339316		17.439	0.0211848
18.38	0.0237752		18.38	0.0339316		17.458	-0.0016296
18.4	0.0475504		18.4	0.0339316		17.477	0.00325921
18.42	0.0475504		18.42	0.0254487		17.496	-0.00325921
18.44	0.0237752		18.44	0.0169658		17.515	0.00488881
18.46	0.0237752		18.46	0.0254487		17.534	-0.0016296
18.48	0.0475504		18.48	0.0678631		17.553	0.00325921
18.5	0.0475504		18.5	0.0593802		17.572	-0.00325921
18.52	0.0237752		18.52	0.0339316		17.591	0.00325921
18.54	0.0475504		18.54	0.0424145		17.61	-0.0016296
18.56	0.0475504		18.56	0.0339316		17.629	0.0228144
18.58	0.0475504		18.58	0.0254487		17.648	-0.0016296
18.6	0.0713256		18.6	0.0254487		17.667	0.00488881
18.62	0.0713256		18.62	0.0339316		17.686	-0.00325921
18.64	0.0475504		18.64	0.0339316		17.705	0.00488881
18.66	0.0237752		18.66	0.0339316		17.724	-0.0016296
18.68	0.0237752		18.68	0.0339316		17.743	0.00325921
18.7	0.0237752		18.7	0.0169658		17.762	-0.0016296
18.72	0.0237752		18.72	0.0169658		17.781	0.00488881
18.74	0.0237752		18.74	0.0254487		17.8	-0.0016296
18.76	0.0237752		18.76	0.0169658		17.819	0.0228144
18.78	0.0237752		18.78	0.0169658		17.838	-0.00325921
18.8	0.0237752		18.8	0.0339316		17.857	0.00325921
18.82	0.0237752		18.82	0.0339316		17.876	-0.0016296
18.84	0.0237752		18.84	0.0169658		17.895	0.00325921
18.86	0.0475504		18.86	0.0254487		17.914	-0.0016296
18.88	0.0475504		18.88	0.0339316		17.933	0.00488881
18.9	0.0237752		18.9	0.0254487		17.952	-0.0016296
18.92	0.0237752		18.92	0.0339316		17.971	0.00488881
18.94	0.0237752		18.94	0.0339316		17.99	-0.0016296
18.96	0.0237752		18.96	0.0169658		18.009	0.0228144
18.98	0.0475504		18.98	0.0254487		18.028	-0.00325921
19	0.0475504		19	0.0678631		18.047	0.00325921
19.02	0.0237752		19.02	0.0593802		18.066	-0.0016296
19.04	0.0237752		19.04	0.0254487		18.085	0.00325921
19.06	0.0475504		19.06	0.0254487		18.104	-0.0016296
19.08	0.0475504		19.08	0.0169658		18.123	0.00488881
19.1	0.0237752		19.1	0.0169658		18.142	-0.0016296
19.12	0.0475504		19.12	0.0254487		18.161	0.00488881
19.14	0.0475504		19.14	0.0254487		18.18	-0.0016296
19.16	0.0475504		19.16	0.0169658		18.199	0.0228144
19.18	0.0475504		19.18	0.0169658		18.218	-0.00325921
19.2	0.0237752		19.2	0.0254487		18.237	0.00325921
19.22	0.0237752		19.22	0.0254487		18.256	-0.00325921
19.24	0.142651		19.24	0.0254487		18.275	0.00488881
19.26	0.142651		19.26	0.0339316		18.294	-0.0016296
19.28	0.0475504		19.28	0.0254487		18.313	0.00488881
19.3	0.0237752		19.3	0.0169658		18.332	-0.0016296
19.32	0		19.32	0.0169658		18.351	0.00325921
19.34	0.0237752		19.34	0.0254487		18.37	-0.0016296
19.36	0		19.36	0.0254487		18.389	0.0228144
19.38	0		19.38	0.0169658		18.408	-0.00325921
19.4	0.0237752		19.4	0.0254487		18.427	0.00325921
19.42	0.0237752		19.42	0.0254487		18.446	-0.00325921
19.44	0.0237752		19.44	0.0169658		18.465	0.00488881
19.46	0.0475504		19.46	0.0169658		18.484	-0.00325921
19.48	0.0475504		19.48	0.0593802		18.503	0.00488881
19.5	0.0237752		19.5	0.0593802		18.522	-0.0016296
19.52	0.0237752		19.52	0.0424145		18.541	0.00488881
19.54	0.0237752		19.54	0.0508974		18.56	-0.0016296
19.56	0.0237752		19.56	0.0254487		18.579	0.0228144
19.58	0.0475504		19.58	0.0169658		18.598	-0.0016296
19.6	0.0475504		19.6	0.0254487		18.617	0.00325921
19.62	0.0475504		19.62	0.0254487		18.636	-0.0016296
19.64	0.0475504		19.64	0.0254487		18.655	0.00325921
19.66	0.0475504		19.66	0.0169658		18.674	-0.00325921
19.68	0.0475504		19.68	0.0169658		18.693	0.00325921
19.7	0.0237752		19.7	0.0339316		18.712	-0.00325921
19.72	0.0475504		19.72	0.0339316		18.731	0.00325921
19.74	0.0713256		19.74	0.0339316		18.75	-0.00325921
19.76	0.0475504		19.76	0.0254487		18.769	0.0228144
19.78	0.0237752		19.78	0.0254487		18.788	-0.0016296
19.8	0.0237752		19.8	0.0339316		18.807	0.00488881
19.82	0.0237752		19.82	0.0254487		18.826	-0.0016296
19.84	0.0237752		19.84	0.0254487		18.845	0.00488881
19.86	0.0475504		19.86	0.0169658		18.864	-0.0016296
19.88	0.0475504		19.88	0.0169658		18.883	0.00488881
19.9	0.0237752		19.9	0.0254487		18.902	-0.0016296
19.92	0.0237752		19.92	0.0254487		18.921	0.00488881
19.94	0.0475504		19.94	0.0169658		18.94	-0.0016296
19.96	0.0475504		19.96	0.0169658		18.959	0.024444
19.98	0.0237752		19.98	0.0254487		18.978	-0.0016296
20	0.0237752		20	0.076346		18.997	0.00488881
20.02	0.0237752		20.02	0.076346		19.016	-0.0016296
20.04	0.0237752		20.04	0.0254487		19.035	0.00488881
20.06	0.0475504		20.06	0.0339316		19.054	-0.0016296
20.08	0.0475504		20.08	0.0254487		19.073	0.00488881
20.1	0.0237752		20.1	0.0169658		19.092	-0.00325921
20.12	0.0237752		20.12	0.0254487		19.111	0.00325921
20.14	0.0237752		20.14	0.0254487		19.13	-0.0016296
20.16	0.0237752		20.16	0.0254487		19.149	0.024444
20.18	0.0237752		20.18	0.0339316		19.168	-0.00325921
20.2	0.0237752		20.2	0.0254487		19.187	0.00488881
20.22	0.0475504		20.22	0.0169658		19.206	-0.00325921
20.24	0.190201		20.24	0.0254487		19.225	0.00488881
20.26	0.190201		20.26	0.0254487		19.244	-0.0016296
20.28	0.0475504		20.28	0.0169658		19.263	0.00488881
20.3	0.0475504		20.3	0.0169658		19.282	-0.0016296
20.32	0.0475504		20.32	0.0169658		19.301	0.00488881
20.34	0.0475504		20.34	0.0169658		19.32	-0.0016296
20.36	0.0475504		20.36	0.0169658		19.339	0.024444
20.38	0.0475504		20.38	0.0169658		19.358	-0.0016296
20.4	0.0475504		20.4	0.0254487		19.377	0.00325921
20.42	0.0475504		20.42	0.0339316		19.396	-0.0016296
20.44	0.0475504		20.44	0.0339316		19.415	0.00325921
20.46	0.0475504		20.46	0.0339316		19.434	-0.00325921
20.48	0.0475504		20.48	0.0678631		19.453	0.00325921
20.5	0.0237752		20.5	0.0678631		19.472	-0.0016296
20.52	0.0237752		20.52	0.0424145		19.491	0.00488881
20.54	0.0475504		20.54	0.0339316		19.51	-0.0016296
20.56	0.0475504		20.56	0.0254487		19.529	0.0260736
20.58	0.0475504		20.58	0.0254487		19.548	-0.00325921
20.6	0.0475504		20.6	0.0169658		19.567	0.00325921
20.62	0.0475504		20.62	0.0169658		19.586	-0.00325921
20.64	0.0475504		20.64	0.0254487		19.605	0.00488881
20.66	0.0475504		20.66	0.0254487		19.624	-0.00325921
20.68	0.0475504		20.68	0.0254487		19.643	0.00488881
20.7	0.0237752		20.7	0.0254487		19.662	-0.00325921
20.72	0.0237752		20.72	0.0169658		19.681	0.00488881
20.74	0.0475504		20.74	0.00848289		19.7	-0.0016296
20.76	0.0475504		20.76	0.0169658		19.719	0.024444
20.78	0.0475504		20.78	0.0339316		19.738	-0.0016296
20.8	0.0475504		20.8	0.0254487		19.757	0.00488881
20.82	0.0237752		20.82	0.0169658		19.776	-0.0016296
20.84	0.0475504		20.84	0.0254487		19.795	0.00325921
20.86	0.0475504		20.86	0.0339316		19.814	-0.0016296
20.88	0.0237752		20.88	0.0339316		19.833	0.00325921
20.9	0.0237752		20.9	0.0339316		19.852	-0.0016296
20.92	0.0237752		20.92	0.0339316		19.871	0.00488881
20.94	0.0237752		20.94	0.0339316		19.89	-0.0016296
20.96	0.0237752		20.96	0.0254487		19.909	0.0260736
20.98	0.0475504		20.98	0.0169658		19.928	-0.0016296
21	0.0475504		21	0.0593802		19.947	0.00488881
21.02	0.0475504		21.02	0.0593802		19.966	-0.0016296
21.04	0.0475504		21.04	0.0169658		19.985	0.00488881
21.06	0.0475504		21.06	0.0169658		20.004	-0.0016296
21.08	0.0475504		21.08	0.0254487		20.023	0.00325921
21.1	0.0237752		21.1	0.0254487		20.042	-0.0016296
21.12	0.0237752		21.12	0.0169658		20.061	0.00488881
21.14	0.0475504		21.14	0.0254487		20.08	-0.0016296
21.16	0.0475504		21.16	0.0254487		20.099	0.0260736
21.18	0.0237752		21.18	0.0169658		20.118	-0.0016296
21.2	0.0237752		21.2	0.0169658		20.137	0.00325921
21.22	0.0237752		21.22	0.0169658		20.156	-0.00325921
21.24	0.166426		21.24	0.0169658		20.175	0.00325921
21.26	0.190201		21.26	0.0254487		20.194	-0.0016296
21.28	0.0475504		21.28	0.0254487		20.213	0.00325921
21.3	0.0237752		21.3	0.00848289		20.232	-0.0016296
21.32	0.0237752		21.32	0.0169658		20.251	0.00325921
21.34	0.0237752		21.34	0.0254487		20.27	-0.0016296
21.36	0.0475504		21.36	0.0169658		20.289	0.0260736
21.38	0.0713256		21.38	0.0169658		20.308	-0.0016296
21.4	0.0713256		21.4	0.0169658		20.327	0.00325921
21.42	0.0475504		21.42	0.0254487		20.346	-0.0016296
21.44	0.0237752		21.44	0.0339316		20.365	0.00488881
21.46	0.0237752		21.46	0.0254487		20.384	-0.0016296
21.48	0.0475504		21.48	0.0678631		20.403	0.00488881
21.5	0.0475504		21.5	0.076346		20.422	-0.0016296
21.52	0.0237752		21.52	0.0508974		20.441	0.00488881
21.54	0.0237752		21.54	0.0424145		20.46	-0.00325921
21.56	0.0237752		21.56	0.0169658		20.479	0.0260736
21.58	0.0475504		21.58	0.0169658		20.498	-0.0016296
21.6	0.0475504		21.6	0.0254487		20.517	0.00325921
21.62	0.0237752		21.62	0.0254487		20.536	-0.0016296
21.64	0.0237752		21.64	0.0169658		20.555	0.00488881
21.66	0.0475504		21.66	0.0254487		20.574	-0.0016296
21.68	0.0475504		21.68	0.0254487		20.593	0.00488881
21.7	0.0475504		21.7	0.0169658		20.612	-0.0016296
21.72	0.0475504		21.72	0.0169658		20.631	0.00325921
21.74	0.0475504		21.74	0.0169658		20.65	-0.0016296
21.76	0.0475504		21.76	0.0169658		20.669	0.0260736
21.78	0.0237752		21.78	0.0169658		20.688	-0.00325921
21.8	0.0475504		21.8	0.0254487		20.707	0.00488881
21.82	0.0713256		21.82	0.0169658		20.726	-0.0016296
21.84	0.0475504		21.84	0.00848289		20.745	0.00325921
21.86	0.0237752		21.86	0.0169658		20.764	-0.0016296
21.88	0		21.88	0.0339316		20.783	0.00325921
21.9	0		21.9	0.0339316		20.802	-0.0016296
21.92	0.0237752		21.92	0.0169658		20.821	0.00325921
21.94	0.0475504		21.94	0.0169658		20.84	-0.0016296
21.96	0.0475504		21.96	0.0254487		20.859	0.0277032
21.98	0.0475504		21.98	0.0339316		20.878	-0.0016296
22	0.0475504		22	0.076346		20.897	0.00325921
22.02	0		22.02	0.0678631		20.916	-0.0016296
22.04	0		22.04	0.0254487		20.935	0.00488881
22.06	0.0237752		22.06	0.0169658		20.954	-0.0016296
22.08	0.0475504		22.08	0.0169658		20.973	0.00325921
22.1	0.0713256		22.1	0.0254487		20.992	-0.00325921
22.12	0.0475504		22.12	0.0254487		21.011	0.00325921
22.14	0		22.14	0.0254487		21.03	-0.0016296
22.16	0		22.16	0.0169658		21.049	0.0277032
22.18	0.0237752		22.18	0.0169658		21.068	-0.0016296
22.2	0.0237752		22.2	0.0254487		21.087	0.00488881
22.22	0.0475504		22.22	0.0254487		21.106	-0.00325921
22.24	0.213977		22.24	0.0169658		21.125	0.00488881
22.26	0.213977		22.26	0.00848289		21.144	-0.0016296
22.28	0.0475504		22.28	0.00848289		21.163	0.00488881
22.3	0.0237752		22.3	0.0169658		21.182	-0.0016296
22.32	0.0237752		22.32	0.0254487		21.201	0.00488881
22.34	0.0475504		22.34	0.0254487		21.22	-0.0016296
22.36	0.0475504		22.36	0.0169658		21.239	0.0277032
22.38	0.0475504		22.38	0.0169658		21.258	-0.0016296
22.4	0.0475504		22.4	0.0254487		21.277	0.00488881
22.42	0.0237752		22.42	0.0254487		21.296	-0.00325921
22.44	0.0237752		22.44	0.0254487		21.315	0.00325921
22.46	0.0475504		22.46	0.0169658		21.334	-0.0016296
22.48	0.0713256		22.48	0.0508974		21.353	0.00488881
22.5	0.0713256		22.5	0.0593802		21.372	-0.00325921
22.52	0.0475504		22.52	0.0424145		21.391	0.00488881
22.54	0.0237752		22.54	0.0424145		21.41	-0.0016296
22.56	0.0237752		22.56	0.0169658		21.429	0.0277032
22.58	0.0475504		22.58	0.00848289		21.448	-0.0016296
22.6	0.0475504		22.6	0.00848289		21.467	0.00488881
22.62	0.0237752		22.62	0.0254487		21.486	-0.00325921
22.64	0.0237752		22.64	0.0339316		21.505	0.00325921
22.66	0.0475504		22.66	0.0339316		21.524	-0.00325921
22.68	0.0475504		22.68	0.0339316		21.543	0.00488881
22.7	0.0475504		22.7	0.0254487		21.562	-0.0016296
22.72	0.0475504		22.72	0.0254487		21.581	0.00488881
22.74	0.0475504		22.74	0.0339316		21.6	-0.0016296
22.76	0.0475504		22.76	0.0339316		21.619	0.0277032
22.78	0.0237752		22.78	0.0254487		21.638	-0.00325921
22.8	0.0237752		22.8	0.0169658		21.657	0.00488881
22.82	0.0237752		22.82	0.0254487		21.676	-0.0016296
22.84	0.0475504		22.84	0.0339316		21.695	0.00488881
22.86	0.0713256		22.86	0.0254487		21.714	-0.0016296
22.88	0.0713256		22.88	0.0254487		21.733	0.00488881
22.9	0.0475504		22.9	0.0254487		21.752	-0.0016296
22.92	0.0237752		22.92	0.0254487		21.771	0.00651841
22.94	0.0237752		22.94	0.0254487		21.79	-0.0016296
22.96	0.0237752		22.96	0.0169658		21.809	0.0277032
22.98	0.0475504		22.98	0.0254487		21.828	-0.0016296
23	0.0475504		23	0.0848289		21.847	0.00325921
23.02	0.0237752		23.02	0.076346		21.866	-0.0016296
23.04	0.0237752		23.04	0.0169658		21.885	0.00488881
23.06	0.0475504		23.06	0.0169658		21.904	-0.00325921
23.08	0.0475504		23.08	0.0254487		21.923	0.00488881
23.1	0.0475504		23.1	0.0339316		21.942	-0.0016296
23.12	0.0475504		23.12	0.0254487		21.961	0.00488881
23.14	0.0475504		23.14	0.0169658		21.98	-0.0016296
23.16	0.0475504		23.16	0.0169658		21.999	0.0293328
23.18	0.0237752		23.18	0.0169658		22.018	-0.0016296
23.2	0.0237752		23.2	0.0169658		22.037	0.00488881
23.22	0.0475504		23.22	0.0169658		22.056	-0.0016296
23.24	0.190201		23.24	0.0169658		22.075	0.00488881
23.26	0.166426		23.26	0.0254487		22.094	-0.0016296
23.28	0.0237752		23.28	0.0339316		22.113	0.00325921
23.3	0.0237752		23.3	0.0339316		22.132	-0.0016296
23.32	0.0237752		23.32	0.0424145		22.151	0.00325921
23.34	0.0475504		23.34	0.0424145		22.17	-0.0016296
23.36	0.0475504		23.36	0.0339316		22.189	0.0293328
23.38	0.0475504		23.38	0.0254487		22.208	-0.0016296
23.4	0.0475504		23.4	0.0169658		22.227	0.00488881
23.42	0.0475504		23.42	0.0169658		22.246	-0.0016296
23.44	0.0475504		23.44	0.0254487		22.265	0.00488881
23.46	0.0475504		23.46	0.0254487		22.284	-0.0016296
23.48	0.0475504		23.48	0.076346		22.303	0.00488881
23.5	0.0475504		23.5	0.076346		22.322	-0.0016296
23.52	0.0475504		23.52	0.0678631		22.341	0.00325921
23.54	0.0237752		23.54	0.0678631		22.36	-0.0016296
23.56	0.0237752		23.56	0.0254487		22.379	0.0293328
23.58	0.0237752		23.58	0.0339316		22.398	-0.00325921
23.6	0.0475504		23.6	0.0254487		22.417	0.00488881
23.62	0.0713256		23.62	0.00848289		22.436	-0.0016296
23.64	0.0475504		23.64	0.00848289		22.455	0.00488881
23.66	0.0475504		23.66	0.0169658		22.474	-0.0016296
23.68	0.0713256		23.68	0.0254487		22.493	0.00488881
23.7	0.0713256		23.7	0.0254487		22.512	-0.0016296
23.72	0.0475504		23.72	0.0169658		22.531	0.00488881
23.74	0.0237752		23.74	0.0254487		22.55	-0.0016296
23.76	0.0237752		23.76	0.0339316		22.569	0.0293328
23.78	0		23.78	0.0254487		22.588	-0.0016296
23.8	0		23.8	0.0254487		22.607	0.00488881
23.82	0.0237752		23.82	0.0339316		22.626	-0.00325921
23.84	0.0237752		23.84	0.0254487		22.645	0.00325921
23.86	0.0475504		23.86	0.0169658		22.664	-0.0016296
23.88	0.0475504		23.88	0.0169658		22.683	0.00325921
23.9	0.0237752		23.9	0.0254487		22.702	-0.0016296
23.92	0.0475504		23.92	0.0339316		22.721	0.00488881
23.94	0.0475504		23.94	0.0254487		22.74	-0.0016296
23.96	0.0237752		23.96	0.0339316		22.759	0.0309624
23.98	0.0475504		23.98	0.0339316		22.778	-0.0016296
24	0.0475504		24	0.0678631		22.797	0.00488881
24.02	0.0237752		24.02	0.0593802		22.816	-0.0016296
24.04	0.0237752		24.04	0.0169658		22.835	0.00488881
24.06	0.0237752		24.06	0.0254487		22.854	-0.0016296
24.08	0.0237752		24.08	0.0254487		22.873	0.00488881
24.1	0.0475504		24.1	0.0254487		22.892	-0.0016296
24.12	0.0475504		24.12	0.0169658		22.911	0.00325921
24.14	0.0237752		24.14	0.0169658		22.93	-0.0016296
24.16	0.0237752		24.16	0.0169658		22.949	0.0325921
24.18	0.0475504		24.18	0.0169658		22.968	-0.0016296
24.2	0.0475504		24.2	0.0169658		22.987	0.00325921
24.22	0.0475504		24.22	0.0169658		23.006	-0.00325921
24.24	0.190201		24.24	0.0254487		23.025	0.00325921
24.26	0.166426		24.26	0.0254487		23.044	-0.0016296
24.28	0.0475504		24.28	0.0169658		23.063	0.00325921
24.3	0.0475504		24.3	0.0169658		23.082	-0.0016296
24.32	0.0237752		24.32	0.0339316		23.101	0.00325921
24.34	0.0237752		24.34	0.0339316		23.12	-0.0016296
24.36	0.0237752		24.36	0.0254487		23.139	0.0309624
24.38	0.0237752		24.38	0.0254487		23.158	-0.0016296
24.4	0.0237752		24.4	0.0254487		23.177	0.00488881
24.42	0.0475504		24.42	0.0254487		23.196	-0.0016296
24.44	0.0475504		24.44	0.0254487		23.215	0.00488881
24.46	0.0475504		24.46	0.0254487		23.234	-0.0016296
24.48	0.0475504		24.48	0.0678631		23.253	0.00488881
24.5	0.0237752		24.5	0.0678631		23.272	-0.0016296
24.52	0.0237752		24.52	0.0508974		23.291	0.00325921
24.54	0.0475504		24.54	0.0593802		23.31	-0.0016296
24.56	0.0475504		24.56	0.0339316		23.329	0.0325921
24.58	0.0237752		24.58	0.0254487		23.348	-0.0016296
24.6	0.0237752		24.6	0.0254487		23.367	0.00488881
24.62	0.0475504		24.62	0.0254487		23.386	-0.00325921
24.64	0.0475504		24.64	0.0254487		23.405	0.00325921
24.66	0.0237752		24.66	0.0254487		23.424	-0.0016296
24.68	0.0237752		24.68	0.0169658		23.443	0.00325921
24.7	0.0237752		24.7	0.0169658		23.462	-0.0016296
24.72	0.0237752		24.72	0.0254487		23.481	0.00325921
24.74	0.0475504		24.74	0.0254487		23.5	-0.00325921
24.76	0.0475504		24.76	0.0169658		23.519	0.0309624
24.78	0.0237752		24.78	0.0169658		23.538	-0.0016296
24.8	0.0237752		24.8	0.0339316		23.557	0.00488881
24.82	0.0237752		24.82	0.0339316		23.576	-0.00325921
24.84	0.0237752		24.84	0.0254487		23.595	0.00325921
24.86	0.0475504		24.86	0.0339316		23.614	-0.00488881
24.88	0.0475504		24.88	0.0339316		23.633	0.00488881
24.9	0.0237752		24.9	0.0169658		23.652	-0.0016296
24.92	0.0237752		24.92	0.00848289		23.671	0.00325921
24.94	0.0237752		24.94	0.0254487		23.69	-0.0016296
24.96	0.0475504		24.96	0.0339316		23.709	0.0342217
24.98	0.0475504		24.98	0.0254487		23.728	-0.00325921
25	0.0475504		25	0.0593802		23.747	0.00325921
25.02	0.0475504		25.02	0.0593802		23.766	-0.0016296
25.04	0.0475504		25.04	0.0339316		23.785	0.00488881
25.06	0.0713256		25.06	0.0339316		23.804	-0.0016296
25.08	0.0475504		25.08	0.0254487		23.823	0.00488881
25.1	0.0475504		25.1	0.0339316		23.842	-0.0016296
25.12	0.0475504		25.12	0.0339316		23.861	0.00488881
25.14	0.0237752		25.14	0.0254487		23.88	-0.0016296
25.16	0.0237752		25.16	0.0254487		23.899	0.0325921
25.18	0.0237752		25.18	0.0339316		23.918	-0.00325921
25.2	0.0237752		25.2	0.0254487		23.937	0.00488881
25.22	0.0475504		25.22	0.0169658		23.956	-0.0016296
25.24	0.237752		25.24	0.0254487		23.975	0.00488881
25.26	0.237752		25.26	0.0254487		23.994	-0.00325921
25.28	0.0475504		25.28	0.0254487		24.013	0.00488881
25.3	0.0237752		25.3	0.0254487		24.032	-0.0016296
25.32	0.0237752		25.32	0.0169658		24.051	0.00488881
25.34	0.0237752		25.34	0.0169658		24.07	-0.0016296
25.36	0.0237752		25.36	0.0254487		24.089	0.0325921
25.38	0.0237752		25.38	0.0254487		24.108	-0.0016296
25.4	0.0237752		25.4	0.0254487		24.127	0.00488881
25.42	0.0237752		25.42	0.0339316		24.146	-0.0016296
25.44	0.0237752		25.44	0.0339316		24.165	0.00488881
25.46	0.0475504		25.46	0.0254487		24.184	-0.0016296
25.48	0.0475504		25.48	0.076346		24.203	0.00488881
25.5	0.0237752		25.5	0.0848289		24.222	-0.00325921
25.52	0.0237752		25.52	0.0593802		24.241	0.00488881
25.54	0.0475504		25.54	0.0508974		24.26	-0.0016296
25.56	0.0475504		25.56	0.0254487		24.279	0.0325921
25.58	0.0237752		25.58	0.0254487		24.298	-0.0016296
25.6	0.0237752		25.6	0.0254487		24.317	0.00325921
25.62	0.0475504		25.62	0.0339316		24.336	-0.00325921
25.64	0.0475504		25.64	0.0339316		24.355	0.00325921
25.66	0.0475504		25.66	0.0254487		24.374	-0.0016296
25.68	0.0475504		25.68	0.0254487		24.393	0.00488881
25.7	0.0237752		25.7	0.0254487		24.412	-0.0016296
25.72	0.0237752		25.72	0.0169658		24.431	0.00651841
25.74	0.0237752		25.74	0.0254487		24.45	-0.0016296
25.76	0.0237752		25.76	0.0254487		24.469	0.0325921
25.78	0.0475504		25.78	0.0169658		24.488	-0.0016296
25.8	0.0475504		25.8	0.0254487		24.507	0.00488881
25.82	0.0237752		25.82	0.0254487		24.526	-0.00325921
25.84	0.0237752		25.84	0.0169658		24.545	0.00325921
25.86	0.0237752		25.86	0.0254487		24.564	-0.00325921
25.88	0.0237752		25.88	0.0339316		24.583	0.00488881
25.9	0.0475504		25.9	0.0339316		24.602	-0.0016296
25.92	0.0475504		25.92	0.0254487		24.621	0.00325921
25.94	0.0237752		25.94	0.0169658		24.64	-0.0016296
25.96	0.0237752		25.96	0.0169658		24.659	0.0342217
25.98	0.0475504		25.98	0.0169658		24.678	-0.0016296
26	0.0475504		26	0.076346		24.697	0.00325921
26.02	0.0475504		26.02	0.076346		24.716	-0.0016296
26.04	0.0713256		26.04	0.0254487		24.735	0.00488881
26.06	0.0713256		26.06	0.0339316		24.754	-0.00325921
26.08	0.0475504		26.08	0.0424145		24.773	0.00488881
26.1	0.0475504		26.1	0.0339316		24.792	-0.00325921
26.12	0.0475504		26.12	0.0254487		24.811	0.00488881
26.14	0.0237752		26.14	0.0339316		24.83	-0.0016296
26.16	0.0237752		26.16	0.0339316		24.849	0.0342217
26.18	0.0475504		26.18	0.0254487		24.868	-0.00325921
26.2	0.0713256		26.2	0.0169658		24.887	0.00488881
26.22	0.0475504		26.22	0.0169658		24.906	-0.00325921
26.24	0.213977		26.24	0.0254487		24.925	0.00325921
26.26	0.237752		26.26	0.0254487		24.944	-0.0016296
26.28	0.0475504		26.28	0.0169658		24.963	0.00325921
26.3	0.0475504		26.3	0.00848289		24.982	-0.00325921
26.32	0.0475504		26.32	0.00848289		25.001	0.00325921
26.34	0.0237752		26.34	0.0169658		25.02	-0.00325921
26.36	0.0237752		26.36	0.0169658		25.039	0.0325921
26.38	0		26.38	0.0169658		25.058	-0.0016296
26.4	0		26.4	0.0169658		25.077	0.00488881
26.42	0.0237752		26.42	0.0254487		25.096	-0.0016296
26.44	0.0475504		26.44	0.0339316		25.115	0.00488881
26.46	0.0713256		26.46	0.0254487		25.134	-0.0016296
26.48	0.0475504		26.48	0.101795		25.153	0.00488881
26.5	0.0475504		26.5	0.0933118		25.172	-0.0016296
26.52	0.0475504		26.52	0.0508974		25.191	0.00325921
26.54	0.0237752		26.54	0.0678631		25.21	-0.0016296
26.56	0.0237752		26.56	0.0339316		25.229	0.0342217
26.58	0.0237752		26.58	0.0339316		25.248	-0.00325921
26.6	0.0237752		26.6	0.0339316		25.267	0.00488881
26.62	0.0237752		26.62	0.0254487		25.286	-0.0016296
26.64	0.0237752		26.64	0.0169658		25.305	0.00325921
26.66	0.0237752		26.66	0.0254487		25.324	-0.0016296
26.68	0.0237752		26.68	0.0339316		25.343	0.00325921
26.7	0.0237752		26.7	0.0169658		25.362	-0.00325921
26.72	0.0475504		26.72	0.00848289		25.381	0.00325921
26.74	0.0475504		26.74	0.0254487		25.4	-0.0016296
26.76	0.0237752		26.76	0.0254487		25.419	0.0358513
26.78	0.0237752		26.78	0.0254487		25.438	-0.00325921
26.8	0.0237752		26.8	0.0254487		25.457	0.00488881
26.82	0.0475504		26.82	0.0169658		25.476	-0.0016296
26.84	0.0475504		26.84	0.0169658		25.495	0.00325921
26.86	0.0475504		26.86	0.0169658		25.514	-0.0016296
26.88	0.0475504		26.88	0.0169658		25.533	0.00488881
26.9	0.0237752		26.9	0.00848289		25.552	-0.0016296
26.92	0.0237752		26.92	0.00848289		25.571	0.00325921
26.94	0.0475504		26.94	0.0169658		25.59	-0.00325921
26.96	0.0475504		26.96	0.0254487		25.609	0.0358513
26.98	0.0475504		26.98	0.0254487		25.628	-0.0016296
27	0.0713256		27	0.076346		25.647	0.00325921
27.02	0.0713256		27.02	0.0848289		25.666	-0.00325921
27.04	0.0713256		27.04	0.0254487		25.685	0.00325921
27.06	0.0713256		27.06	0.0254487		25.704	-0.0016296
27.08	0.0713256		27.08	0.0339316		25.723	0.00325921
27.1	0.0475504		27.1	0.0339316		25.742	-0.0016296
27.12	0.0237752		27.12	0.0424145		25.761	0.00488881
27.14	0.0475504		27.14	0.0424145		25.78	-0.0016296
27.16	0.0475504		27.16	0.0339316		25.799	0.0358513
27.18	0.0475504		27.18	0.0254487		25.818	-0.0016296
27.2	0.0475504		27.2	0.0169658		25.837	0.00488881
27.22	0.0237752		27.22	0.0254487		25.856	-0.00325921
27.24	0.213977		27.24	0.0339316		25.875	0.00488881
27.26	0.213977		27.26	0.0254487		25.894	-0.0016296
27.28	0.0237752		27.28	0.0169658		25.913	0.00325921
27.3	0.0475504		27.3	0.0169658		25.932	-0.0016296
27.32	0.0475504		27.32	0.0169658		25.951	0.00325921
27.34	0.0237752		27.34	0.0169658		25.97	-0.0016296
27.36	0.0237752		27.36	0.0169658		25.989	0.0342217
27.38	0		27.38	0.0169658		26.008	-0.00325921
27.4	0		27.4	0.0254487		26.027	0.00488881
27.42	0.0237752		27.42	0.0254487		26.046	-0.0016296
27.44	0.0237752		27.44	0.0169658		26.065	0.00488881
27.46	0.0237752		27.46	0.0254487		26.084	-0.0016296
27.48	0.0237752		27.48	0.0848289		26.103	0.00488881
27.5	0.0237752		27.5	0.0848289		26.122	-0.00325921
27.52	0.0237752		27.52	0.0678631		26.141	0.00488881
27.54	0.0237752		27.54	0.0593802		26.16	-0.0016296
27.56	0.0237752		27.56	0.0254487		26.179	0.0358513
27.58	0.0237752		27.58	0.0339316		26.198	-0.0016296
27.6	0.0475504		27.6	0.0254487		26.217	0.00325921
27.62	0.0475504		27.62	0.0254487		26.236	-0.0016296
27.64	0.0475504		27.64	0.0254487		26.255	0.00488881
27.66	0.0713256		27.66	0.0254487		26.274	-0.0016296
27.68	0.0475504		27.68	0.0339316		26.293	0.00325921
27.7	0.0475504		27.7	0.0254487		26.312	-0.0016296
27.72	0.0713256		27.72	0.0254487		26.331	0.00488881
27.74	0.0713256		27.74	0.0254487		26.35	-0.0016296
27.76	0.0475504		27.76	0.0339316		26.369	0.0358513
27.78	0.0237752		27.78	0.0254487		26.388	-0.0016296
27.8	0.0237752		27.8	0.0169658		26.407	0.00325921
27.82	0.0237752		27.82	0.0254487		26.426	-0.0016296
27.84	0.0237752		27.84	0.0254487		26.445	0.00325921
27.86	0.0475504		27.86	0.0169658		26.464	-0.0016296
27.88	0.0713256		27.88	0.00848289		26.483	0.00325921
27.9	0.0475504		27.9	0.0169658		26.502	-0.0016296
27.92	0.0237752		27.92	0.0254487		26.521	0.00651841
27.94	0.0475504		27.94	0.0254487		26.54	-0.00325921
27.96	0.0475504		27.96	0.0169658		26.559	0.0374809
27.98	0.0475504		27.98	0.0254487		26.578	-0.0016296
28	0.0475504		28	0.0848289		26.597	0.00488881
28.02	0.0475504		28.02	0.076346		26.616	-0.0016296
28.04	0.0475504		28.04	0.0254487		26.635	0.00488881
28.06	0.0237752		28.06	0.0254487		26.654	-0.0016296
28.08	0.0237752		28.08	0.0169658		26.673	0.00488881
28.1	0.0475504		28.1	0.0169658		26.692	-0.0016296
28.12	0.0475504		28.12	0.0339316		26.711	0.00488881
28.14	0.0475504		28.14	0.0339316		26.73	-0.0016296
28.16	0.0475504		28.16	0.0169658		26.749	0.0358513
28.18	0.0237752		28.18	0.00848289		26.768	-0.0016296
28.2	0.0237752		28.2	0.00848289		26.787	0.00488881
28.22	0.0237752		28.22	0.0169658		26.806	-0.00325921
28.24	0.213977		28.24	0.0169658		26.825	0.00488881
28.26	0.237752		28.26	0.0169658		26.844	-0.00325921
28.28	0.0475504		28.28	0.0254487		26.863	0.00325921
28.3	0.0475504		28.3	0.0254487		26.882	-0.0016296
28.32	0.0475504		28.32	0.0169658		26.901	0.00488881
28.34	0.0237752		28.34	0.0169658		26.92	-0.0016296
28.36	0.0237752		28.36	0.0169658		26.939	0.0374809
28.38	0.0475504		28.38	0.0254487		26.958	-0.0016296
28.4	0.0475504		28.4	0.0254487		26.977	0.00488881
28.42	0.0475504		28.42	0.0254487		26.996	-0.0016296
28.44	0.0475504		28.44	0.0254487		27.015	0.00325921
28.46	0.0237752		28.46	0.0254487		27.034	-0.0016296
28.48	0.0237752		28.48	0.0848289		27.053	0.00488881
28.5	0.0475504		28.5	0.0848289		27.072	-0.0016296
28.52	0.0713256		28.52	0.0593802		27.091	0.00488881
28.54	0.0475504		28.54	0.0593802		27.11	-0.0016296
28.56	0.0237752		28.56	0.0254487		27.129	0.0374809
28.58	0.0475504		28.58	0.0254487		27.148	-0.0016296
28.6	0.0475504		28.6	0.0339316		27.167	0.00651841
28.62	0.0237752		28.62	0.0254487		27.186	-0.00325921
28.64	0.0237752		28.64	0.0254487		27.205	0.00488881
28.66	0.0475504		28.66	0.0254487		27.224	-0.0016296
28.68	0.0475504		28.68	0.0169658		27.243	0.00488881
28.7	0.0237752		28.7	0.0169658		27.262	-0.0016296
28.72	0.0237752		28.72	0.0254487		27.281	0.00325921
28.74	0.0237752		28.74	0.0254487		27.3	-0.0016296
28.76	0.0237752		28.76	0.0254487		27.319	0.0374809
28.78	0.0475504		28.78	0.0339316		27.338	-0.0016296
28.8	0.0475504		28.8	0.0339316		27.357	0.00325921
28.82	0.0237752		28.82	0.0254487		27.376	-0.0016296
28.84	0.0237752		28.84	0.0254487		27.395	0.00488881
28.86	0.0475504		28.86	0.0254487		27.414	-0.0016296
28.88	0.0475504		28.88	0.0254487		27.433	0.00488881
28.9	0.0475504		28.9	0.0254487		27.452	-0.0016296
28.92	0.0713256		28.92	0.0254487		27.471	0.00488881
28.94	0.0713256		28.94	0.0169658		27.49	-0.0016296
28.96	0.0475504		28.96	0.00848289		27.509	0.0374809
28.98	0.0237752		28.98	0.0169658		27.528	-0.0016296
29	0.0237752		29	0.076346		27.547	0.00325921
29.02	0.0475504		29.02	0.076346		27.566	-0.00325921
29.04	0.0713256		29.04	0.0169658		27.585	0.00488881
29.06	0.0475504		29.06	0.0169658		27.604	-0.0016296
29.08	0.0237752		29.08	0.0169658		27.623	0.00488881
29.1	0.0475504		29.1	0.0254487		27.642	-0.0016296
29.12	0.0475504		29.12	0.0254487		27.661	0.00488881
29.14	0.0237752		29.14	0.0169658		27.68	-0.0016296
29.16	0.0237752		29.16	0.0254487		27.699	0.0374809
29.18	0.0237752		29.18	0.0254487		27.718	-0.0016296
29.2	0.0475504		29.2	0.0169658		27.737	0.00325921
29.22	0.0713256		29.22	0.0169658		27.756	-0.0016296
29.24	0.237752		29.24	0.0169658		27.775	0.00488881
29.26	0.237752		29.26	0.0169658		27.794	-0.0016296
29.28	0.0475504		29.28	0.0169658		27.813	0.00488881
29.3	0.0237752		29.3	0.0169658		27.832	-0.0016296
29.32	0.0237752		29.32	0.0254487		27.851	0.00325921
29.34	0.0237752		29.34	0.0254487		27.87	-0.0016296
29.36	0.0237752		29.36	0.0169658		27.889	0.0391105
29.38	0.0237752		29.38	0.0169658		27.908	-0.0016296
29.4	0.0237752		29.4	0.0169658		27.927	0.00488881
29.42	0.0475504		29.42	0.0169658		27.946	-0.0016296
29.44	0.0713256		29.44	0.0169658		27.965	0.00325921
29.46	0.0475504		29.46	0.0169658		27.984	-0.0016296
29.48	0.0237752		29.48	0.0848289		28.003	0.00488881
29.5	0.0475504		29.5	0.0848289		28.022	-0.0016296
29.52	0.0713256		29.52	0.0678631		28.041	0.00488881
29.54	0.0475504		29.54	0.0678631		28.06	-0.0016296
29.56	0.0237752		29.56	0.0254487		28.079	0.0391105
29.58	0.0475504		29.58	0.0339316		28.098	-0.0016296
29.6	0.0475504		29.6	0.0339316		28.117	0.00488881
29.62	0.0475504		29.62	0.0254487		28.136	-0.0016296
29.64	0.0713256		29.64	0.0169658		28.155	0.00488881
29.66	0.0475504		29.66	0.0254487		28.174	-0.0016296
29.68	0.0237752		29.68	0.0254487		28.193	0.00325921
29.7	0.0237752		29.7	0.0254487		28.212	-0.0016296
29.72	0.0475504		29.72	0.0339316		28.231	0.00325921
29.74	0.0713256		29.74	0.0254487		28.25	-0.00325921
29.76	0.0475504		29.76	0.0169658		28.269	0.0407401
29.78	0.0475504		29.78	0.0169658		28.288	-0.00325921
29.8	0.0475504		29.8	0.0169658		28.307	0.00325921
29.82	0.0237752		29.82	0.0254487		28.326	-0.0016296
29.84	0.0237752		29.84	0.0339316		28.345	0.00325921
29.86	0.0237752		29.86	0.0339316		28.364	-0.0016296
29.88	0.0237752		29.88	0.0339316		28.383	0.00488881
29.9	0.0475504		29.9	0.0254487		28.402	-0.0016296
29.92	0.0713256		29.92	0.0254487		28.421	0.00325921
29.94	0.0713256		29.94	0.0254487		28.44	-0.0016296
29.96	0.0475504		29.96	0.0254487		28.459	0.0407401
29.98	0.0237752		29.98	0.0254487		28.478	-0.0016296
30	0.0237752		30	0.076346		28.497	0.00488881
30.02	0.0237752		30.02	0.076346		28.516	-0.0016296
30.04	0.0475504		30.04	0.0169658		28.535	0.00325921
30.06	0.0475504		30.06	0.0254487		28.554	-0.0016296
30.08	0.0237752		30.08	0.0339316		28.573	0.00488881
30.1	0.0475504		30.1	0.0254487		28.592	-0.0016296
30.12	0.0475504		30.12	0.0424145		28.611	0.00488881
30.14	0.0475504		30.14	0.0424145		28.63	-0.0016296
30.16	0.0475504		30.16	0.0254487		28.649	0.0407401
30.18	0.0475504		30.18	0.0254487		28.668	-0.0016296
30.2	0.0475504		30.2	0.0254487		28.687	0.00325921
30.22	0.0475504		30.22	0.0254487		28.706	-0.0016296
30.24	0.237752		30.24	0.0254487		28.725	0.00488881
30.26	0.213977		30.26	0.0254487		28.744	-0.0016296
30.28	0.0475504		30.28	0.0169658		28.763	0.00488881
30.3	0.0713256		30.3	0.0169658		28.782	-0.0016296
30.32	0.0475504		30.32	0.0254487		28.801	0.00488881
30.34	0.0237752		30.34	0.0339316		28.82	-0.0016296
30.36	0.0237752		30.36	0.0254487		28.839	0.0407401
30.38	0.0475504		30.38	0.0169658		28.858	-0.0016296
30.4	0.0475504		30.4	0.0254487		28.877	0.00488881
30.42	0.0475504		30.42	0.0254487		28.896	-0.0016296
30.44	0.0475504		30.44	0.0254487		28.915	0.00488881
30.46	0.0475504		30.46	0.0254487		28.934	-0.00325921
30.48	0.0475504		30.48	0.0848289		28.953	0.00325921
30.5	0.0237752		30.5	0.0848289		28.972	-0.0016296
30.52	0.0237752		30.52	0.0678631		28.991	0.00325921
30.54	0.0475504		30.54	0.0678631		29.01	-0.0016296
30.56	0.0475504		30.56	0.0254487		29.029	0.0423697
30.58	0.0237752		30.58	0.0254487		29.048	-0.0016296
30.6	0.0237752		30.6	0.0254487		29.067	0.00325921
30.62	0.0237752		30.62	0.0254487		29.086	-0.0016296
30.64	0.0237752		30.64	0.0169658		29.105	0.00488881
30.66	0.0237752		30.66	0.0169658		29.124	-0.0016296
30.68	0.0237752		30.68	0.0254487		29.143	0.00488881
30.7	0.0475504		30.7	0.0169658		29.162	-0.0016296
30.72	0.0237752		30.72	0.00848289		29.181	0.00488881
30.74	0		30.74	0.0169658		29.2	-0.0016296
30.76	0.0237752		30.76	0.0254487		29.219	0.0407401
30.78	0.0237752		30.78	0.0254487		29.238	-0.0016296
30.8	0.0237752		30.8	0.0169658		29.257	0.00651841
30.82	0.0237752		30.82	0.00848289		29.276	-0.0016296
30.84	0.0237752		30.84	0.0169658		29.295	0.00488881
30.86	0.0475504		30.86	0.0254487		29.314	-0.0016296
30.88	0.0475504		30.88	0.0254487		29.333	0.00325921
30.9	0.0237752		30.9	0.0339316		29.352	-0.0016296
30.92	0.0237752		30.92	0.0339316		29.371	0.00325921
30.94	0.0237752		30.94	0.0339316		29.39	-0.0016296
30.96	0		30.96	0.0339316		29.409	0.0407401
30.98	0.0237752		30.98	0.0339316		29.428	-0.0016296
31	0.0475504		31	0.101795		29.447	0.00488881
31.02	0.0475504		31.02	0.0933118		29.466	-0.0016296
31.04	0.0713256		31.04	0.0169658		29.485	0.00325921
31.06	0.0713256		31.06	0.0169658		29.504	-0.0016296
31.08	0.0475504		31.08	0.0254487		29.523	0.00488881
31.1	0.0475504		31.1	0.0254487		29.542	-0.0016296
31.12	0.0713256		31.12	0.0169658		29.561	0.00488881
31.14	0.0713256		31.14	0.0169658		29.58	-0.0016296
31.16	0.0475504		31.16	0.0254487		29.599	0.0423697
31.18	0.0237752		31.18	0.0339316		29.618	-0.0016296
31.2	0		31.2	0.0339316		29.637	0.00488881
31.22	0		31.22	0.0339316		29.656	-0.0016296
31.24	0.213977		31.24	0.0254487		29.675	0.00488881
31.26	0.237752		31.26	0.0169658		29.694	-0.00325921
31.28	0.0475504		31.28	0.0339316		29.713	0.00488881
31.3	0.0475504		31.3	0.0424145		29.732	-0.0016296
31.32	0.0713256		31.32	0.0339316		29.751	0.00488881
31.34	0.0475504		31.34	0.0254487		29.77	-0.0016296
31.36	0.0237752		31.36	0.0254487		29.789	0.0423697
31.38	0.0237752		31.38	0.0339316		29.808	-0.0016296
31.4	0.0237752		31.4	0.0254487		29.827	0.00488881
31.42	0.0237752		31.42	0.0254487		29.846	-0.0016296
31.44	0.0237752		31.44	0.0254487		29.865	0.00488881
31.46	0.0237752		31.46	0.0169658		29.884	-0.0016296
31.48	0.0237752		31.48	0.0848289		29.903	0.00488881
31.5	0.0237752		31.5	0.0848289		29.922	-0.00325921
31.52	0.0237752		31.52	0.0593802		29.941	0.00488881
31.54	0.0237752		31.54	0.0593802		29.96	-0.0016296
31.56	0.0237752		31.56	0.0169658		29.979	0.0439993
31.58	0.0475504		31.58	0.0169658		29.998	-0.0016296
31.6	0.0475504		31.6	0.0169658		30.017	0.00325921
31.62	0.0475504		31.62	0.0169658		30.036	-0.0016296
31.64	0.0475504		31.64	0.0169658		30.055	0.00325921
31.66	0.0475504		31.66	0.0169658		30.074	-0.0016296
31.68	0.0475504		31.68	0.0169658		30.093	0.00488881
31.7	0.0237752		31.7	0.0254487		30.112	-0.00325921
31.72	0.0237752		31.72	0.0339316		30.131	0.00488881
31.74	0.0237752		31.74	0.0254487		30.15	-0.0016296
31.76	0.0237752		31.76	0.0169658		30.169	0.0439993
31.78	0.0475504		31.78	0.0169658		30.188	-0.0016296
31.8	0.0475504		31.8	0.0169658		30.207	0.00488881
31.82	0.0237752		31.82	0.0254487		30.226	-0.0016296
31.84	0.0237752		31.84	0.0339316		30.245	0.00488881
31.86	0.0475504		31.86	0.0254487		30.264	-0.0016296
31.88	0.0475504		31.88	0.0169658		30.283	0.00325921
31.9	0.0237752		31.9	0.0254487		30.302	-0.0016296
31.92	0.0237752		31.92	0.0339316		30.321	0.00488881
31.94	0.0237752		31.94	0.0254487		30.34	-0.0016296
31.96	0.0237752		31.96	0.0169658		30.359	0.0439993
31.98	0.0237752		31.98	0.0254487		30.378	-0.0016296
32	0.0475504		32	0.101795		30.397	0.00488881
32.02	0.0475504		32.02	0.0933118		30.416	-0.0016296
32.04	0.0237752		32.04	0.0169658		30.435	0.00325921
32.06	0.0237752		32.06	0.0169658		30.454	-0.0016296
32.08	0.0237752		32.08	0.0169658		30.473	0.00488881
32.1	0.0237752		32.1	0.0254487		30.492	-0.0016296
32.12	0.0237752		32.12	0.0339316		30.511	0.00488881
32.14	0.0475504		32.14	0.0254487		30.53	-0.0016296
32.16	0.0475504		32.16	0.0254487		30.549	0.0423697
32.18	0.0237752		32.18	0.0254487		30.568	-0.0016296
32.2	0.0237752		32.2	0.0169658		30.587	0.00488881
32.22	0.0237752		32.22	0.0254487		30.606	-0.0016296
32.24	0.213977		32.24	0.0339316		30.625	0.00488881
32.26	0.237752		32.26	0.0339316		30.644	-0.0016296
32.28	0.0475504		32.28	0.0339316		30.663	0.00488881
32.3	0.0475504		32.3	0.0254487		30.682	-0.0016296
32.32	0.0475504		32.32	0.0169658		30.701	0.00488881
32.34	0.0237752		32.34	0.0169658		30.72	-0.0016296
32.36	0.0237752		32.36	0.0169658		30.739	0.0439993
32.38	0.0475504		32.38	0.0169658		30.758	-0.00325921
32.4	0.0475504		32.4	0.0254487		30.777	0.00488881
32.42	0.0475504		32.42	0.0254487		30.796	-0.0016296
32.44	0.0713256		32.44	0.0254487		30.815	0.00325921
32.46	0.0475504		32.46	0.0339316		30.834	-0.0016296
32.48	0.0237752		32.48	0.101795		30.853	0.00325921
32.5	0.0237752		32.5	0.0933118		30.872	-0.0016296
32.52	0.0237752		32.52	0.0678631		30.891	0.00488881
32.54	0.0237752		32.54	0.0678631		30.91	-0.0016296
32.56	0.0237752		32.56	0.0169658		30.929	0.0439993
32.58	0.0237752		32.58	0.0169658		30.948	-0.0016296
32.6	0.0475504		32.6	0.0254487		30.967	0.00651841
32.62	0.0475504		32.62	0.0254487		30.986	-0.0016296
32.64	0.0237752		32.64	0.0169658		31.005	0.00488881
32.66	0.0237752		32.66	0.0169658		31.024	-0.0016296
32.68	0.0237752		32.68	0.0169658		31.043	0.00488881
32.7	0.0475504		32.7	0.0254487		31.062	-0.0016296
32.72	0.0475504		32.72	0.0339316		31.081	0.00488881
32.74	0.0475504		32.74	0.0254487		31.1	-0.0016296
32.76	0.0475504		32.76	0.0254487		31.119	0.0456289
32.78	0.0475504		32.78	0.0254487		31.138	-0.0016296
32.8	0.0475504		32.8	0.0254487		31.157	0.00488881
32.82	0.0237752		32.82	0.0254487		31.176	-0.0016296
32.84	0.0475504		32.84	0.0169658		31.195	0.00488881
32.86	0.0475504		32.86	0.0169658		31.214	-0.00325921
32.88	0.0237752		32.88	0.0254487		31.233	0.00488881
32.9	0.0475504		32.9	0.0339316		31.252	-0.0016296
32.92	0.0713256		32.92	0.0339316		31.271	0.00488881
32.94	0.0475504		32.94	0.0254487		31.29	-0.0016296
32.96	0.0237752		32.96	0.0169658		31.309	0.0456289
32.98	0.0475504		32.98	0.0254487		31.328	-0.0016296
33	0.0475504		33	0.101795		31.347	0.00488881
33.02	0.0475504		33.02	0.0933118		31.366	-0.0016296
33.04	0.0475504		33.04	0.0254487		31.385	0.00325921
33.06	0.0475504		33.06	0.0339316		31.404	-0.0016296
33.08	0.0475504		33.08	0.0254487		31.423	0.00488881
33.1	0.0475504		33.1	0.0254487		31.442	-0.0016296
33.12	0.0475504		33.12	0.0254487		31.461	0.00488881
33.14	0.0237752		33.14	0.0254487		31.48	-0.0016296
33.16	0.0237752		33.16	0.0339316		31.499	0.0472585
33.18	0.0237752		33.18	0.0169658		31.518	-0.0016296
33.2	0.0237752		33.2	0.0169658		31.537	0.00488881
33.22	0.0237752		33.22	0.0254487		31.556	-0.00325921
33.24	0.237752		33.24	0.0169658		31.575	0.00488881
33.26	0.237752		33.26	0.0169658		31.594	-0.0016296
33.28	0.0237752		33.28	0.0254487		31.613	0.00651841
33.3	0.0237752		33.3	0.0254487		31.632	-0.0016296
33.32	0.0237752		33.32	0.0169658		31.651	0.00325921
33.34	0		33.34	0.0169658		31.67	-0.0016296
33.36	-0.0237752		33.36	0.0169658		31.689	0.0456289
33.38	0		33.38	0.0169658		31.708	-0.0016296
33.4	0		33.4	0.0254487		31.727	0.00488881
33.42	0		33.42	0.0169658		31.746	-0.00325921
33.44	0.0237752		33.44	0.0169658		31.765	0.00488881
33.46	0.0475504		33.46	0.0254487		31.784	-0.0016296
33.48	0.0475504		33.48	0.0933118		31.803	0.00488881
33.5	0.0237752		33.5	0.101795		31.822	-0.0016296
33.52	0.0237752		33.52	0.0848289		31.841	0.00325921
33.54	0.0475504		33.54	0.076346		31.86	-0.0016296
33.56	0.0475504		33.56	0.0169658		31.879	0.0456289
33.58	0.0475504		33.58	0.0254487		31.898	-0.0016296
33.6	0.0475504		33.6	0.0339316		31.917	0.00325921
33.62	0.0475504		33.62	0.0254487		31.936	-0.0016296
33.64	0.0713256		33.64	0.0169658		31.955	0.00488881
33.66	0.0713256		33.66	0.0169658		31.974	-0.0016296
33.68	0.0713256		33.68	0.0254487		31.993	0.00488881
33.7	0.0713256		33.7	0.0339316		32.012	-0.0016296
33.72	0.0713256		33.72	0.0339316		32.031	0.00488881
33.74	0.0475504		33.74	0.0339316		32.05	-0.00325921
33.76	0.0237752		33.76	0.0254487		32.069	0.0472585
33.78	0.0237752		33.78	0.0169658		32.088	-0.0016296
33.8	0.0237752		33.8	0.0169658		32.107	0.00488881
33.82	0.0237752		33.82	0.0169658		32.126	-0.00325921
33.84	0.0237752		33.84	0.0169658		32.145	0.00488881
33.86	0.0237752		33.86	0.0254487		32.164	-0.00325921
33.88	0.0237752		33.88	0.0339316		32.183	0.00488881
33.9	0.0237752		33.9	0.0339316		32.202	-0.00325921
33.92	0.0237752		33.92	0.0339316		32.221	0.00488881
33.94	0.0475504		33.94	0.0169658		32.24	-0.0016296
33.96	0.0713256		33.96	0.0169658		32.259	0.0472585
33.98	0.0713256		33.98	0.0339316		32.278	-0.0016296
34	0.0475504		34	0.11876		32.297	0.00488881
34.02	0.0237752		34.02	0.11876		32.316	-0.00325921
34.04	0.0237752		34.04	0.0339316		32.335	0.00488881
34.06	0.0237752		34.06	0.0339316		32.354	-0.0016296
34.08	0.0237752		34.08	0.0339316		32.373	0.00325921
34.1	0.0475504		34.1	0.0254487		32.392	-0.0016296
34.12	0.0713256		34.12	0.0169658		32.411	0.00325921
34.14	0.0713256		34.14	0.0254487		32.43	-0.0016296
34.16	0.0475504		34.16	0.0254487		32.449	0.0472585
34.18	0.0475504		34.18	0.0254487		32.468	-0.0016296
34.2	0.0713256		34.2	0.0254487		32.487	0.00488881
34.22	0.0713256		34.22	0.0254487		32.506	-0.0016296
34.24	0.261527		34.24	0.0339316		32.525	0.00488881
34.26	0.261527		34.26	0.0254487		32.544	-0.0016296
34.28	0.0237752		34.28	0.0254487		32.563	0.00325921
34.3	0		34.3	0.0339316		32.582	-0.0016296
34.32	0.0237752		34.32	0.0339316		32.601	0.00325921
34.34	0.0475504		34.34	0.0254487		32.62	-0.0016296
34.36	0.0475504		34.36	0.0254487		32.639	0.0488881
34.38	0.0237752		34.38	0.0254487		32.658	-0.0016296
34.4	0.0237752		34.4	0.0169658		32.677	0.00325921
34.42	0.0237752		34.42	0.00848289		32.696	-0.0016296
34.44	0.0237752		34.44	0.00848289		32.715	0.00325921
34.46	0.0237752		34.46	0.0169658		32.734	-0.0016296
34.48	0.0237752		34.48	0.101795		32.753	0.00325921
34.5	0.0237752		34.5	0.110278		32.772	-0.00325921
34.52	0.0237752		34.52	0.0933118		32.791	0.00325921
34.54	0.0475504		34.54	0.0848289		32.81	-0.0016296
34.56	0.0475504		34.56	0.0339316		32.829	0.0472585
34.58	0.0475504		34.58	0.0339316		32.848	-0.0016296
34.6	0.0475504		34.6	0.0254487		32.867	0.00488881
34.62	0.0237752		34.62	0.0254487		32.886	-0.0016296
34.64	0.0237752		34.64	0.0254487		32.905	0.00488881
34.66	0.0475504		34.66	0.0339316		32.924	-0.00325921
34.68	0.0475504		34.68	0.0339316		32.943	0.00488881
34.7	0.0475504		34.7	0.0254487		32.962	-0.00325921
34.72	0.0475504		34.72	0.0254487		32.981	0.00488881
34.74	0.0237752		34.74	0.0169658		33	-0.0016296
34.76	0.0237752		34.76	0.00848289		33.019	0.0472585
34.78	0.0475504		34.78	0.0169658		33.038	-0.0016296
34.8	0.0475504		34.8	0.0169658		33.057	0.00488881
34.82	0		34.82	0.0169658		33.076	-0.0016296
34.84	0		34.84	0.0254487		33.095	0.00325921
34.86	0.0237752		34.86	0.0254487		33.114	-0.0016296
34.88	0.0237752		34.88	0.0169658		33.133	0.00488881
34.9	0.0237752		34.9	0.0169658		33.152	-0.0016296
34.92	0.0237752		34.92	0.0169658		33.171	0.00488881
34.94	0.0237752		34.94	0.0169658		33.19	-0.0016296
34.96	0.0237752		34.96	0.0169658		33.209	0.0488881
34.98	0.0475504		34.98	0.0254487		33.228	-0.0016296
35	0.0475504		35	0.110278		33.247	0.00488881
35.02	0.0475504		35.02	0.101795		33.266	-0.0016296
35.04	0.0475504		35.04	0.0254487		33.285	0.00488881
35.06	0.0475504		35.06	0.0339316		33.304	-0.0016296
35.08	0.0475504		35.08	0.0339316		33.323	0.00488881
35.1	0.0475504		35.1	0.0254487		33.342	-0.0016296
35.12	0.0475504		35.12	0.0254487		33.361	0.00651841
35.14	0.0237752		35.14	0.0339316		33.38	-0.0016296
35.16	0.0237752		35.16	0.0254487		33.399	0.0488881
35.18	0.0237752		35.18	0.0169658		33.418	-0.0016296
35.2	0.0237752		35.2	0.0254487		33.437	0.00488881
35.22	0.0475504		35.22	0.0254487		33.456	-0.0016296
35.24	0.261527		35.24	0.0254487		33.475	0.00488881
35.26	0.237752		35.26	0.0339316		33.494	-0.0016296
35.28	0.0237752		35.28	0.0424145		33.513	0.00325921
35.3	0.0237752		35.3	0.0424145		33.532	-0.0016296
35.32	0.0237752		35.32	0.0254487		33.551	0.00325921
35.34	0.0475504		35.34	0.0169658		33.57	-0.0016296
35.36	0.0475504		35.36	0.0254487		33.589	0.0505177
35.38	0.0475504		35.38	0.0254487		33.608	-0.0016296
35.4	0.0475504		35.4	0.0339316		33.627	0.00488881
35.42	0.0475504		35.42	0.0339316		33.646	-0.00325921
35.44	0.0475504		35.44	0.0169658		33.665	0.00325921
35.46	0.0237752		35.46	0.0254487		33.684	-0.0016296
35.48	0.0237752		35.48	0.101795		33.703	0.00488881
35.5	0.0475504		35.5	0.0933118		33.722	-0.0016296
35.52	0.0475504		35.52	0.076346		33.741	0.00325921
35.54	0.0237752		35.54	0.0848289		33.76	-0.00325921
35.56	0.0237752		35.56	0.0339316		33.779	0.0488881
35.58	0.0237752		35.58	0.0254487		33.798	-0.0016296
35.6	0.0475504		35.6	0.0169658		33.817	0.00325921
35.62	0.0713256		35.62	0.00848289		33.836	-0.0016296
35.64	0.0475504		35.64	0.00848289		33.855	0.00488881
35.66	0.0475504		35.66	0.0254487		33.874	-0.0016296
35.68	0.0475504		35.68	0.0339316		33.893	0.00488881
35.7	0.0237752		35.7	0.0339316		33.912	-0.0016296
35.72	0.0237752		35.72	0.0254487		33.931	0.00325921
35.74	0.0475504		35.74	0.0169658		33.95	-0.0016296
35.76	0.0713256		35.76	0.0169658		33.969	0.0505177
35.78	0.0713256		35.78	0.0169658		33.988	-0.0016296
35.8	0.0475504		35.8	0.0169658		34.007	0.00325921
35.82	0.0237752		35.82	0.0169658		34.026	-0.0016296
35.84	0.0475504		35.84	0.0254487		34.045	0.00488881
35.86	0.0475504		35.86	0.0254487		34.064	-0.0016296
35.88	0.0237752		35.88	0.0169658		34.083	0.00488881
35.9	0.0237752		35.9	0.00848289		34.102	-0.0016296
35.92	0.0237752		35.92	0.00848289		34.121	0.00488881
35.94	0.0237752		35.94	0.0169658		34.14	-0.0016296
35.96	0.0237752		35.96	0.0169658		34.159	0.0488881
35.98	0.0237752		35.98	0.0254487		34.178	-0.0016296
36	0.0237752		36	0.110278		34.197	0.00488881
36.02	0.0475504		36.02	0.101795		34.216	-0.0016296
36.04	0.0475504		36.04	0.0254487		34.235	0.00488881
36.06	0.0237752		36.06	0.0254487		34.254	-0.0016296
36.08	0.0237752		36.08	0.0169658		34.273	0.00488881
36.1	0.0237752		36.1	0.0169658		34.292	-0.0016296
36.12	0.0237752		36.12	0.0254487		34.311	0.00488881
36.14	0.0475504		36.14	0.0339316		34.33	-0.0016296
36.16	0.0475504		36.16	0.0339316		34.349	0.0488881
36.18	0.0475504		36.18	0.0254487		34.368	-0.0016296
36.2	0.0475504		36.2	0.0169658		34.387	0.00488881
36.22	0.0475504		36.22	0.0169658		34.406	-0.0016296
36.24	0.285302		36.24	0.0169658		34.425	0.00488881
36.26	0.261527		36.26	0.0254487		34.444	-0.0016296
36.28	0.0237752		36.28	0.0254487		34.463	0.00488881
36.3	0.0237752		36.3	0.0254487		34.482	-0.0016296
36.32	0		36.32	0.0339316		34.501	0.00488881
36.34	0.0237752		36.34	0.0254487		34.52	-0.0016296
36.36	0.0713256		36.36	0.0254487		34.539	0.0488881
36.38	0.0475504		36.38	0.0339316		34.558	-0.0016296
36.4	0.0237752		36.4	0.0254487		34.577	0.00488881
36.42	0.0237752		36.42	0.0169658		34.596	-0.0016296
36.44	0.0237752		36.44	0.0169658		34.615	0.00488881
36.46	0.0237752		36.46	0.0169658		34.634	-0.0016296
36.48	0.0237752		36.48	0.101795		34.653	0.00488881
36.5	0.0237752		36.5	0.110278		34.672	-0.0016296
36.52	0.0237752		36.52	0.0933118		34.691	0.00325921
36.54	0.0237752		36.54	0.0933118		34.71	-0.0016296
36.56	0.0237752		36.56	0.0339316		34.729	0.0505177
36.58	0.0237752		36.58	0.0254487		34.748	-0.00325921
36.6	0.0237752		36.6	0.0169658		34.767	0.00488881
36.62	0.0475504		36.62	0.0169658		34.786	-0.0016296
36.64	0.0475504		36.64	0.0169658		34.805	0.00325921
36.66	0.0237752		36.66	0.0169658		34.824	-0.0016296
36.68	0.0237752		36.68	0.0169658		34.843	0.00488881
36.7	0.0237752		36.7	0.0169658		34.862	-0.0016296
36.72	0.0237752		36.72	0.0169658		34.881	0.00325921
36.74	0.0237752		36.74	0.0169658		34.9	-0.0016296
36.76	0.0237752		36.76	0.0424145		34.919	0.0505177
36.78	0.0475504		36.78	0.0424145		34.938	-0.0016296
36.8	0.0237752		36.8	0.0254487		34.957	0.00325921
36.82	0		36.82	0.0339316		34.976	-0.00325921
36.84	0.0237752		36.84	0.0254487		34.995	0.00488881
36.86	0.0475504		36.86	0.00848289		35.014	-0.00325921
36.88	0.0713256		36.88	0.00848289		35.033	0.00488881
36.9	0.0713256		36.9	0.0254487		35.052	-0.0016296
36.92	0.0475504		36.92	0.0339316		35.071	0.00488881
36.94	0.0237752		36.94	0.0254487		35.09	-0.0016296
36.96	0.0237752		36.96	0.0169658		35.109	0.0521473
36.98	0.0237752		36.98	0.00848289		35.128	-0.0016296
37	0.0237752		37	0.101795		35.147	0.00488881
37.02	0.0475504		37.02	0.110278		35.166	-0.00325921
37.04	0.0475504		37.04	0.0254487		35.185	0.00325921
37.06	0.0237752		37.06	0.0254487		35.204	-0.0016296
37.08	0.0237752		37.08	0.0254487		35.223	0.00488881
37.1	0.0237752		37.1	0.0169658		35.242	-0.0016296
37.12	0.0237752		37.12	0.0169658		35.261	0.00488881
37.14	0.0237752		37.14	0.0254487		35.28	-0.0016296
37.16	0.0237752		37.16	0.0254487		35.299	0.0521473
37.18	0		37.18	0.0254487		35.318	-0.0016296
37.2	0		37.2	0.0254487		35.337	0.00488881
37.22	0.0475504		37.22	0.0339316		35.356	-0.00325921
37.24	0.285302		37.24	0.0254487		35.375	0.00488881
37.26	0.261527		37.26	0.0254487		35.394	-0.0016296
37.28	0.0237752		37.28	0.0339316		35.413	0.00325921
37.3	0.0237752		37.3	0.0254487		35.432	-0.00325921
37.32	0.0237752		37.32	0.0169658		35.451	0.00488881
37.34	0.0475504		37.34	0.0169658		35.47	-0.0016296
37.36	0.0475504		37.36	0.0169658		35.489	0.0521473
37.38	0.0237752		37.38	0.0254487		35.508	-0.0016296
37.4	0.0237752		37.4	0.0339316		35.527	0.00325921
37.42	0.0237752		37.42	0.0254487		35.546	-0.0016296
37.44	0.0237752		37.44	0.0254487		35.565	0.00325921
37.46	0.0237752		37.46	0.0254487		35.584	-0.0016296
37.48	0.0237752		37.48	0.110278		35.603	0.00325921
37.5	0.0237752		37.5	0.110278		35.622	-0.0016296
37.52	0.0237752		37.52	0.101795		35.641	0.00488881
37.54	0.0475504		37.54	0.101795		35.66	-0.0016296
37.56	0.0475504		37.56	0.0169658		35.679	0.0505177
37.58	0.0475504		37.58	0.0169658		35.698	-0.0016296
37.6	0.0475504		37.6	0.0339316		35.717	0.00488881
37.62	0.0475504		37.62	0.0339316		35.736	-0.0016296
37.64	0.0475504		37.64	0.0254487		35.755	0.00488881
37.66	0.0475504		37.66	0.0254487		35.774	-0.0016296
37.68	0.0475504		37.68	0.0169658		35.793	0.00488881
37.7	0.0237752		37.7	0.0254487		35.812	-0.0016296
37.72	0.0237752		37.72	0.0339316		35.831	0.00488881
37.74	0.0237752		37.74	0.0254487		35.85	-0.00325921
37.76	0.0237752		37.76	0.0254487		35.869	0.0521473
37.78	0		37.78	0.0254487		35.888	-0.0016296
37.8	0		37.8	0.0254487		35.907	0.00488881
37.82	0.0237752		37.82	0.0339316		35.926	-0.0016296
37.84	0.0237752		37.84	0.0254487		35.945	0.00488881
37.86	0.0237752		37.86	0.0169658		35.964	-0.0016296
37.88	0.0237752		37.88	0.0169658		35.983	0.00488881
37.9	0.0475504		37.9	0.0169658		36.002	-0.0016296
37.92	0.0475504		37.92	0.0254487		36.021	0.00325921
37.94	0.0237752		37.94	0.0254487		36.04	-0.00325921
37.96	0.0237752		37.96	0.0254487		36.059	0.0521473
37.98	0.0237752		37.98	0.0339316		36.078	-0.0016296
38	0.0237752		38	0.127243		36.097	0.00488881
38.02	0.0475504		38.02	0.11876		36.116	-0.0016296
38.04	0.0475504		38.04	0.0254487		36.135	0.00488881
38.06	0.0475504		38.06	0.0254487		36.154	-0.00325921
38.08	0.0475504		38.08	0.0254487		36.173	0.00325921
38.1	0.0475504		38.1	0.0254487		36.192	-0.0016296
38.12	0.0237752		38.12	0.0254487		36.211	0.00488881
38.14	0.0237752		38.14	0.0254487		36.23	-0.0016296
38.16	0.0713256		38.16	0.0169658		36.249	0.0521473
38.18	0.0713256		38.18	0.0254487		36.268	-0.0016296
38.2	0.0475504		38.2	0.0339316		36.287	0.00488881
38.22	0.0475504		38.22	0.0254487		36.306	-0.0016296
38.24	0.285302		38.24	0.0254487		36.325	0.00325921
38.26	0.285302		38.26	0.0339316		36.344	-0.0016296
38.28	0.0713256		38.28	0.0254487		36.363	0.00488881
38.3	0.0713256		38.3	0.0169658		36.382	-0.0016296
38.32	0.0951007		38.32	0.0169658		36.401	0.00488881
38.34	0.0713256		38.34	0.0169658		36.42	-0.0016296
38.36	0.0475504		38.36	0.0254487		36.439	0.0537769
38.38	0.0475504		38.38	0.0254487		36.458	-0.0016296
38.4	0.0237752		38.4	0.0169658		36.477	0.00488881
38.42	0.0237752		38.42	0.0169658		36.496	-0.0016296
38.44	0.0475504		38.44	0.0169658		36.515	0.00488881
38.46	0.0713256		38.46	0.0169658		36.534	-0.0016296
38.48	0.0713256		38.48	0.101795		36.553	0.00488881
38.5	0.0713256		38.5	0.101795		36.572	-0.0016296
38.52	0.0475504		38.52	0.076346		36.591	0.00651841
38.54	0.0237752		38.54	0.0848289		36.61	-0.0016296
38.56	0.0237752		38.56	0.0254487		36.629	0.0537769
38.58	0.0475504		38.58	0.0169658		36.648	-0.00325921
38.6	0.0475504		38.6	0.0254487		36.667	0.00488881
38.62	0.0475504		38.62	0.0254487		36.686	-0.0016296
38.64	0.0713256		38.64	0.0169658		36.705	0.00488881
38.66	0.0475504		38.66	0.0254487		36.724	-0.00325921
38.68	0.0237752		38.68	0.0254487		36.743	0.00325921
38.7	0.0237752		38.7	0.0254487		36.762	-0.0016296
38.72	0.0237752		38.72	0.0339316		36.781	0.00325921
38.74	0.0237752		38.74	0.0254487		36.8	-0.0016296
38.76	0.0237752		38.76	0.0169658		36.819	0.0521473
38.78	0.0475504		38.78	0.0169658		36.838	-0.0016296
38.8	0.0475504		38.8	0.0254487		36.857	0.00488881
38.82	0.0475504		38.82	0.0254487		36.876	-0.0016296
38.84	0.0475504		38.84	0.0339316		36.895	0.00488881
38.86	0.0475504		38.86	0.0339316		36.914	-0.0016296
38.88	0.0713256		38.88	0.0254487		36.933	0.00488881
38.9	0.0713256		38.9	0.0254487		36.952	-0.0016296
38.92	0.0475504		38.92	0.0254487		36.971	0.00488881
38.94	0.0475504		38.94	0.0254487		36.99	-0.0016296
38.96	0.0475504		38.96	0.0169658		37.009	0.0521473
38.98	0.0475504		38.98	0.0169658		37.028	-0.0016296
39	0.0713256		39	0.11876		37.047	0.00488881
39.02	0.0713256		39.02	0.127243		37.066	-0.0016296
39.04	0.0475504		39.04	0.0254487		37.085	0.00488881
39.06	0.0475504		39.06	0.0169658		37.104	-0.0016296
39.08	0.0713256		39.08	0.0254487		37.123	0.00488881
39.1	0.0475504		39.1	0.0169658		37.142	-0.0016296
39.12	0.0237752		39.12	0.0169658		37.161	0.00488881
39.14	0.0237752		39.14	0.0254487		37.18	-0.0016296
39.16	0.0237752		39.16	0.0169658		37.199	0.0554065
39.18	0.0237752		39.18	0.00848289		37.218	-0.0016296
39.2	0.0237752		39.2	0.0254487		37.237	0.00488881
39.22	0.0475504		39.22	0.0339316		37.256	-0.0016296
39.24	0.309077		39.24	0.0254487		37.275	0.00651841
39.26	0.309077		39.26	0.0254487		37.294	-0.00325921
39.28	0.0475504		39.28	0.0254487		37.313	0.00488881
39.3	0.0475504		39.3	0.0339316		37.332	-0.0016296
39.32	0.0713256		39.32	0.0339316		37.351	0.00488881
39.34	0.0713256		39.34	0.0254487		37.37	-0.0016296
39.36	0.0475504		39.36	0.0169658		37.389	0.0537769
39.38	0.0475504		39.38	0.0169658		37.408	-0.0016296
39.4	0.0475504		39.4	0.0254487		37.427	0.00488881
39.42	0.0475504		39.42	0.0254487		37.446	-0.0016296
39.44	0.0475504		39.44	0.0254487		37.465	0.00325921
39.46	0.0237752		39.46	0.0254487		37.484	-0.0016296
39.48	0.0475504		39.48	0.110278		37.503	0.00325921
39.5	0.0713256		39.5	0.11876		37.522	-0.0016296
39.52	0.0475504		39.52	0.101795		37.541	0.00325921
39.54	0.0237752		39.54	0.101795		37.56	-0.0016296
39.56	0.0475504		39.56	0.0424145		37.579	0.0537769
39.58	0.0475504		39.58	0.0424145		37.598	-0.0016296
39.6	0.0237752		39.6	0.0339316		37.617	0.00488881
39.62	0.0475504		39.62	0.0169658		37.636	-0.0016296
39.64	0.0475504		39.64	0.0169658		37.655	0.00325921
39.66	0.0237752		39.66	0.0339316		37.674	-0.0016296
39.68	0.0237752		39.68	0.0254487		37.693	0.00488881
39.7	0.0237752		39.7	0.00848289		37.712	-0.0016296
39.72	0.0237752		39.72	0.00848289		37.731	0.00488881
39.74	0.0237752		39.74	0.0169658		37.75	-0.0016296
39.76	0.0237752		39.76	0.0169658		37.769	0.0537769
39.78	0.0475504		39.78	0.0169658		37.788	-0.0016296
39.8	0.0475504		39.8	0.0169658		37.807	0.00488881
39.82	0.0237752		39.82	0.0169658		37.826	-0.0016296
39.84	0.0237752		39.84	0.0254487		37.845	0.00325921
39.86	0.0237752		39.86	0.0254487		37.864	-0.00325921
39.88	0.0237752		39.88	0.0254487		37.883	0.00488881
39.9	0.0237752		39.9	0.0339316		37.902	-0.0016296
39.92	0.0237752		39.92	0.0339316		37.921	0.00488881
[truncated: 70,635 more rows]

## Sheet: Fig.3c
Data for Fig. 3c
Measured Data			Logistic Fit
Peak Irradiance (MW cm^-2)	Efficiency (%)		Peak Irradiance (MW cm^-2)	Efficiency (%)
2.02677	1.93892		1	2.06235
4.68033	3.97565		2	2.67085
4.79528	4.70191		3	3.28998
5.03254	4.22645		4	3.91281
8.29178	6.44787		5	4.53597
10.011	7.63984		6	5.15746
11.1826	11.6407		7	5.77599
11.6443	1.82662		8	6.39064
12.3885	9.11975		9	7.00078
19.7175	13.6447		10	7.60592
20.6263	18.5401		11	8.20572
20.668	13.0541		12	8.7999
23.2396	14.4473		13	9.38826
27.8451	20.0605		14	9.97065
30.9591	17.862		15	10.547
38.5902	27.1767		16	11.1172
41.2624	21.9702		17	11.6811
46.1255	24.6752		18	12.2389
47.6974	27.5232		19	12.7904
61.8199	29.2571		20	13.3357
82.623	35.1427		21	13.8748
92.693	41.8124		22	14.4077
113.717	44.2009		23	14.9345
123.05	44.2196		24	15.4552
129.366	43.3415		25	15.9698
179.541	56.6621		26	16.4784
203.487	56.8075		27	16.981
224.757	59.9279		28	17.4777
304.433	76.8052		29	17.9687
316.696	61.5666		30	18.4538
404.273	71.0389		31	18.9333
444.406	72.3665		32	19.4071
575.077	72.0561		33	19.8754
602.726	77.5876		34	20.3382
805.599	79.0244		35	20.7956
847.704	79.5944		36	21.2476
1177.94	78.2319		37	21.6943
			38	22.1359
			39	22.5723
			40	23.0036
			41	23.43
			42	23.8514
			43	24.268
			44	24.6798
			45	25.0869
			46	25.4893
			47	25.8871
			48	26.2805
			49	26.6694
			50	27.0539
			51	27.4341
			52	27.81
			53	28.1818
			54	28.5494
			55	28.9129
			56	29.2725
			57	29.628
			58	29.9797
			59	30.3276
			60	30.6716
			61	31.012
			62	31.3486
			63	31.6817
			64	32.0112
			65	32.3372
			66	32.6597
			67	32.9788
			68	33.2945
			69	33.6069
			70	33.9161
			71	34.222
			72	34.5248
			73	34.8244
			74	35.121
			75	35.4145
			76	35.705
			77	35.9926
			78	36.2773
			79	36.5591
			80	36.838
			81	37.1142
			82	37.3876
			83	37.6583
			84	37.9264
			85	38.1917
			86	38.4545
			87	38.7148
			88	38.9725
			89	39.2277
			90	39.4804
			91	39.7307
			92	39.9786
			93	40.2242
			94	40.4674
			95	40.7083
			96	40.947
			97	41.1834
			98	41.4176
			99	41.6497
			100	41.8795
			101	42.1073
			102	42.333
			103	42.5566
			104	42.7781
			105	42.9977
			106	43.2152
			107	43.4308
			108	43.6445
			109	43.8562
			110	44.0661
			111	44.2741
			112	44.4802
			113	44.6846
			114	44.8871
			115	45.0879
			116	45.2869
			117	45.4842
			118	45.6798
			119	45.8737
			120	46.066
			121	46.2566
			122	46.4455
			123	46.6329
			124	46.8187
			125	47.0029
			126	47.1856
			127	47.3668
			128	47.5464
			129	47.7246
			130	47.9013
			131	48.0765
			132	48.2503
			133	48.4227
			134	48.5937
			135	48.7633
			136	48.9315
			137	49.0983
			138	49.2639
			139	49.428
			140	49.5909
			141	49.7525
			142	49.9128
			143	50.0719
			144	50.2297
			145	50.3863
			146	50.5416
			147	50.6957
			148	50.8487
			149	51.0005
			150	51.151
			151	51.3005
			152	51.4488
			153	51.596
			154	51.742
			155	51.887
			156	52.0308
			157	52.1736
			158	52.3153
			159	52.456
			160	52.5956
			161	52.7341
			162	52.8717
			163	53.0082
			164	53.1438
			165	53.2783
			166	53.4119
			167	53.5445
			168	53.6761
			169	53.8068
			170	53.9365
			171	54.0653
			172	54.1932
			173	54.3202
			174	54.4463
			175	54.5715
			176	54.6958
			177	54.8193
			178	54.9418
			179	55.0636
			180	55.1844
			181	55.3045
			182	55.4237
			183	55.542
			184	55.6596
			185	55.7764
			186	55.8923
			187	56.0075
			188	56.1219
			189	56.2355
			190	56.3484
			191	56.4605
			192	56.5718
			193	56.6824
			194	56.7923
			195	56.9014
			196	57.0098
			197	57.1175
			198	57.2245
			199	57.3308
			200	57.4364
			201	57.5413
			202	57.6455
			203	57.7491
			204	57.8519
			205	57.9542
			206	58.0557
			207	58.1566
			208	58.2569
			209	58.3565
			210	58.4555
			211	58.5539
			212	58.6516
			213	58.7487
			214	58.8453
			215	58.9412
			216	59.0365
			217	59.1312
			218	59.2254
			219	59.3189
			220	59.4119
			221	59.5043
			222	59.5962
			223	59.6875
			224	59.7782
			225	59.8684
			226	59.958
			227	60.0471
			228	60.1356
			229	60.2236
			230	60.3111
			231	60.3981
			232	60.4845
			233	60.5705
			234	60.6559
			235	60.7408
			236	60.8253
			237	60.9092
			238	60.9926
			239	61.0756
			240	61.158
			241	61.24
			242	61.3215
			243	61.4025
			244	61.4831
			245	61.5632
			246	61.6429
			247	61.7221
			248	61.8008
			249	61.8791
			250	61.9569
			251	62.0343
			252	62.1113
			253	62.1879
			254	62.264
			255	62.3396
			256	62.4149
			257	62.4897
			258	62.5642
			259	62.6382
			260	62.7118
			261	62.785
			262	62.8578
			263	62.9302
			264	63.0022
			265	63.0738
			266	63.145
			267	63.2158
			268	63.2863
			269	63.3563
			270	63.426
			271	63.4953
			272	63.5643
			273	63.6328
			274	63.701
			275	63.7689
			276	63.8364
			277	63.9035
			278	63.9703
			279	64.0367
			280	64.1028
			281	64.1685
			282	64.2339
			283	64.2989
			284	64.3636
			285	64.428
			286	64.492
			287	64.5557
			288	64.6191
			289	64.6822
			290	64.7449
			291	64.8073
			292	64.8694
			293	64.9312
			294	64.9926
			295	65.0538
			296	65.1146
			297	65.1751
			298	65.2354
			299	65.2953
			300	65.3549
			301	65.4142
			302	65.4733
			303	65.532
			304	65.5905
			305	65.6486
			306	65.7065
			307	65.7641
			308	65.8214
			309	65.8784
			310	65.9351
			311	65.9916
			312	66.0478
			313	66.1037
			314	66.1594
			315	66.2147
			316	66.2699
			317	66.3247
			318	66.3793
			319	66.4336
			320	66.4877
			321	66.5415
			322	66.595
			323	66.6483
			324	66.7014
			325	66.7542
			326	66.8067
			327	66.859
			328	66.911
			329	66.9628
			330	67.0144
			331	67.0657
			332	67.1168
			333	67.1677
			334	67.2183
			335	67.2687
			336	67.3188
			337	67.3687
			338	67.4184
			339	67.4679
			340	67.5171
			341	67.5661
			342	67.6149
			343	67.6634
			344	67.7118
			345	67.7599
			346	67.8078
			347	67.8555
			348	67.903
			349	67.9502
			350	67.9973
			351	68.0441
			352	68.0908
			353	68.1372
			354	68.1834
			355	68.2294
			356	68.2752
			357	68.3209
			358	68.3663
			359	68.4115
			360	68.4565
			361	68.5013
			362	68.5459
			363	68.5903
			364	68.6346
			365	68.6786
			366	68.7225
			367	68.7661
			368	68.8096
			369	68.8529
			370	68.896
			371	68.9389
			372	68.9816
			373	69.0242
			374	69.0665
			375	69.1087
			376	69.1507
			377	69.1926
			378	69.2342
			379	69.2757
			380	69.317
			381	69.3581
			382	69.3991
			383	69.4399
			384	69.4805
			385	69.5209
			386	69.5612
			387	69.6013
			388	69.6413
			389	69.6811
			390	69.7207
			391	69.7601
			392	69.7994
			393	69.8386
			394	69.8775
			395	69.9163
			396	69.955
			397	69.9935
			398	70.0318
			399	70.07
			400	70.108
			401	70.1459
			402	70.1836
			403	70.2212
			404	70.2586
			405	70.2959
			406	70.333
			407	70.37
			408	70.4068
			409	70.4435
			410	70.48
			411	70.5164
			412	70.5527
			413	70.5888
			414	70.6247
			415	70.6606
			416	70.6962
			417	70.7318
			418	70.7672
			419	70.8025
			420	70.8376
			421	70.8726
			422	70.9074
			423	70.9421
			424	70.9767
			425	71.0112
			426	71.0455
			427	71.0797
			428	71.1137
			429	71.1476
			430	71.1814
			431	71.2151
			432	71.2486
			433	71.2821
			434	71.3153
			435	71.3485
			436	71.3815
			437	71.4144
			438	71.4472
			439	71.4799
			440	71.5124
			441	71.5448
			442	71.5771
			443	71.6093
			444	71.6413
			445	71.6733
			446	71.7051
			447	71.7368
			448	71.7684
			449	71.7998
			450	71.8312
			451	71.8624
			452	71.8935
			453	71.9245
			454	71.9554
			455	71.9862
			456	72.0168
			457	72.0474
			458	72.0778
			459	72.1082
			460	72.1384
			461	72.1685
			462	72.1985
			463	72.2284
			464	72.2582
			465	72.2879
			466	72.3174
			467	72.3469
			468	72.3763
			469	72.4055
			470	72.4347
			471	72.4637
			472	72.4927
			473	72.5215
			474	72.5502
			475	72.5789
			476	72.6074
			477	72.6358
			478	72.6642
			479	72.6924
			480	72.7206
			481	72.7486
			482	72.7765
			483	72.8044
			484	72.8321
			485	72.8598
			486	72.8873
			487	72.9148
			488	72.9422
			489	72.9694
			490	72.9966
			491	73.0237
			492	73.0507
			493	73.0776
			494	73.1044
			495	73.1311
			496	73.1577
			497	73.1843
			498	73.2107
			499	73.2371
			500	73.2633
			501	73.2895
			502	73.3156
			503	73.3416
			504	73.3675
			505	73.3933
			506	73.419
			507	73.4447
			508	73.4703
			509	73.4957
			510	73.5211
			511	73.5464
			512	73.5717
			513	73.5968
			514	73.6219
			515	73.6468
			516	73.6717
			517	73.6965
			518	73.7213
			519	73.7459
			520	73.7705
			521	73.795
			522	73.8194
			523	73.8437
			524	73.8679
			525	73.8921
			526	73.9162
			527	73.9402
			528	73.9641
			529	73.988
			530	74.0118
			531	74.0355
			532	74.0591
			533	74.0826
			534	74.1061
			535	74.1295
			536	74.1528
			537	74.1761
			538	74.1993
			539	74.2224
			540	74.2454
			541	74.2683
			542	74.2912
			543	74.314
			544	74.3368
			545	74.3594
			546	74.382
			547	74.4045
			548	74.427
			549	74.4494
			550	74.4717
			551	74.4939
			552	74.5161
			553	74.5382
			554	74.5602
			555	74.5822
			556	74.6041
			557	74.6259
			558	74.6477
			559	74.6694
			560	74.691
			561	74.7126
			562	74.734
			563	74.7555
			564	74.7768
			565	74.7981
			566	74.8194
			567	74.8405
			568	74.8616
			569	74.8827
			570	74.9036
			571	74.9245
			572	74.9454
			573	74.9662
			574	74.9869
			575	75.0075
			576	75.0281
			577	75.0487
			578	75.0691
			579	75.0895
			580	75.1099
			581	75.1302
			582	75.1504
			583	75.1706
			584	75.1907
			585	75.2107
			586	75.2307
			587	75.2506
			588	75.2705
			589	75.2903
			590	75.31
			591	75.3297
			592	75.3494
			593	75.3689
			594	75.3885
			595	75.4079
			596	75.4273
			597	75.4467
			598	75.466
			599	75.4852
			600	75.5044
			601	75.5235
			602	75.5426
			603	75.5616
			604	75.5805
			605	75.5994
			606	75.6183
			607	75.6371
			608	75.6558
			609	75.6745
			610	75.6931
			611	75.7117
			612	75.7302
			613	75.7487
			614	75.7671
			615	75.7855
			616	75.8038
			617	75.822
			618	75.8402
			619	75.8584
			620	75.8765
			621	75.8945
			622	75.9125
			623	75.9305
			624	75.9484
			625	75.9662
			626	75.984
			627	76.0018
			628	76.0195
			629	76.0371
			630	76.0547
			631	76.0723
			632	76.0898
			633	76.1073
			634	76.1247
			635	76.142
			636	76.1593
			637	76.1766
			638	76.1938
			639	76.211
			640	76.2281
			641	76.2452
			642	76.2622
			643	76.2792
			644	76.2961
			645	76.313
			646	76.3298
			647	76.3466
			648	76.3633
			649	76.38
			650	76.3967
			651	76.4133
			652	76.4299
			653	76.4464
			654	76.4629
			655	76.4793
			656	76.4957
			657	76.512
			658	76.5283
			659	76.5446
			660	76.5608
			661	76.5769
			662	76.5931
			663	76.6091
			664	76.6252
			665	76.6412
			666	76.6571
			667	76.673
			668	76.6889
			669	76.7047
			670	76.7205
			671	76.7362
			672	76.7519
			673	76.7676
			674	76.7832
			675	76.7988
			676	76.8143
			677	76.8298
			678	76.8452
			679	76.8607
			680	76.876
			681	76.8914
			682	76.9066
			683	76.9219
			684	76.9371
			685	76.9523
			686	76.9674
			687	76.9825
			688	76.9975
			689	77.0126
			690	77.0275
			691	77.0425
			692	77.0574
			693	77.0722
			694	77.087
			695	77.1018
			696	77.1166
			697	77.1313
			698	77.1459
			699	77.1606
			700	77.1752

## Sheet: Fig.3d
Data for Fig. 3d
Measured Data			Tan^2 Fit (see analytical expression in Eq. (7))
Pulse Energy of Pump Beam (mJ)	Reflectivity (%)		Pulse Energy of Pump Beam (mJ)	Reflectivity (%)
0	0		0	0
0.513653	1.71788e-06		0.1	1.16153e-07
0.814085	8.56423e-06		0.2	4.64612e-07
1.29024	1.84383e-05		0.3	1.04538e-06
2.04489	5.39043e-05		0.4	1.85845e-06
3.24093	0.000126549		0.5	2.90383e-06
5.13653	0.000330227		0.6	4.18152e-06
8.14085	0.000746348		0.7	5.69152e-06
			0.8	7.43383e-06
			0.9	9.40845e-06
			1	1.16154e-05
			1.1	1.40546e-05
			1.2	1.67262e-05
			1.3	1.96301e-05
			1.4	2.27663e-05
			1.5	2.61349e-05
			1.6	2.97357e-05
			1.7	3.3569e-05
			1.8	3.76345e-05
			1.9	4.19324e-05
			2	4.64626e-05
			2.1	5.12252e-05
			2.2	5.62201e-05
			2.3	6.14474e-05
			2.4	6.69071e-05
			2.5	7.25991e-05
			2.6	7.85235e-05
			2.7	8.46803e-05
			2.8	9.10695e-05
			2.9	9.7691e-05
			3	0.000104545
			3.1	0.000111631
			3.2	0.00011895
			3.3	0.000126501
			3.4	0.000134285
			3.5	0.000142301
			3.6	0.000150549
			3.7	0.00015903
			3.8	0.000167744
			3.9	0.000176689
			4	0.000185868
			4.1	0.000195279
			4.2	0.000204922
			4.3	0.000214798
			4.4	0.000224906
			4.5	0.000235247
			4.6	0.00024582
			4.7	0.000256626
			4.8	0.000267664
			4.9	0.000278935
			5	0.000290439
			5.1	0.000302175
			5.2	0.000314143
			5.3	0.000326345
			5.4	0.000338779
			5.5	0.000351445
			5.6	0.000364344
			5.7	0.000377476
			5.8	0.00039084
			5.9	0.000404437
			6	0.000418267
			6.1	0.00043233
			6.2	0.000446625
			6.3	0.000461153
			6.4	0.000475914
			6.5	0.000490907
			6.6	0.000506133
			6.7	0.000521592
			6.8	0.000537284
			6.9	0.000553208
			7	0.000569366
			7.1	0.000585756
			7.2	0.000602379
			7.3	0.000619235
			7.4	0.000636323
			7.5	0.000653645
			7.6	0.0006712
			7.7	0.000688987
			7.8	0.000707008
			7.9	0.000725261
			8	0.000743748
			8.1	0.000762467
			8.2	0.000781419
			8.3	0.000800605
			8.4	0.000820023
			8.5	0.000839675
			8.6	0.00085956
			8.7	0.000879677
			8.8	0.000900028
			8.9	0.000920612
			9	0.000941429

## Sheet: Sup.Fig.3
Data for Supplementary Figure 5
Constant shocked-gas density			Sedov-Taylor blast-wave shocked-gas density
Normalized radius	Density (kg m^-3)		Normalized radius	Density (kg m^-3)
0	0		0	0
0.0928889	0		0.0928889	3.33837e-08
0.108501	0		0.108501	1.07046e-07
0.121051	0		0.121051	2.43261e-07
0.131916	0		0.131916	4.63479e-07
0.141632	0		0.141632	7.89782e-07
0.15049	0		0.15049	1.24486e-06
0.158675	0		0.158675	1.85194e-06
0.166312	0		0.166312	2.63474e-06
0.173492	0		0.173492	3.61742e-06
0.180282	0		0.180282	4.82455e-06
0.186737	0		0.186737	6.28106e-06
0.192897	0		0.192897	8.01222e-06
0.198798	0		0.198798	1.00437e-05
0.204466	0		0.204466	1.24012e-05
0.209926	0		0.209926	1.51112e-05
0.215196	0		0.215196	1.81999e-05
0.220295	0		0.220295	2.16942e-05
0.225236	0		0.225236	2.56209e-05
0.230032	0		0.230032	3.00072e-05
0.234695	0		0.234695	3.48806e-05
0.239233	0		0.239233	4.02687e-05
0.243656	0		0.243656	4.61992e-05
0.247971	0		0.247971	5.27002e-05
0.252185	0		0.252185	5.97999e-05
0.256304	0		0.256304	6.75267e-05
0.260334	0		0.260334	7.59091e-05
0.26428	0		0.26428	8.49759e-05
0.268147	0		0.268147	9.47559e-05
0.271939	0		0.271939	0.000105278
0.275659	0		0.275659	0.000116572
0.279311	0		0.279311	0.000128667
0.282899	0		0.282899	0.000141592
0.286425	0		0.286425	0.000155378
0.289892	0		0.289892	0.000170053
0.293304	0		0.293304	0.000185648
0.296661	0		0.296661	0.000202193
0.299967	0		0.299967	0.000219719
0.303224	0		0.303224	0.000238254
0.306434	0		0.306434	0.000257831
0.309597	0		0.309597	0.000278479
0.312717	0		0.312717	0.000300229
0.315795	0		0.315795	0.000323112
0.318832	0		0.318832	0.000347159
0.32183	0		0.32183	0.000372401
0.324789	0		0.324789	0.00039887
0.327713	0		0.327713	0.000426595
0.3306	0		0.3306	0.00045561
0.333454	0		0.333454	0.000485945
0.336274	0		0.336274	0.000517632
0.339062	0		0.339062	0.000550702
0.341819	0		0.341819	0.000585188
0.344546	0		0.344546	0.00062112
0.347243	0		0.347243	0.000658533
0.349912	0		0.349912	0.000697456
0.352553	0		0.352553	0.000737923
0.355167	0		0.355167	0.000779966
0.357755	0		0.357755	0.000823617
0.360318	0		0.360318	0.000868909
0.362855	0		0.362855	0.000915874
0.365369	0		0.365369	0.000964545
0.367859	0		0.367859	0.00101495
0.370326	0		0.370326	0.00106714
0.37277	0		0.37277	0.00112112
0.375193	0		0.375193	0.00117694
0.377595	0		0.377595	0.00123464
0.379975	0		0.379975	0.00129423
0.382335	0		0.382335	0.00135577
0.384676	0		0.384676	0.00141927
0.386997	0		0.386997	0.00148478
0.389299	0		0.389299	0.00155232
0.391582	0		0.391582	0.00162194
0.393847	0		0.393847	0.00169365
0.396095	0		0.396095	0.00176751
0.398325	0		0.398325	0.00184354
0.400538	0		0.400538	0.00192178
0.402734	0		0.402734	0.00200225
0.404914	0		0.404914	0.002085
0.407078	0		0.407078	0.00217006
0.409226	0		0.409226	0.00225745
0.411359	0		0.411359	0.00234723
0.413477	0		0.413477	0.00243941
0.41558	0		0.41558	0.00253405
0.417669	0		0.417669	0.00263116
0.419743	0		0.419743	0.00273078
0.421803	0		0.421803	0.00283296
0.423849	0		0.423849	0.00293772
0.425882	0		0.425882	0.00304509
0.427902	0		0.427902	0.00315512
0.429908	0		0.429908	0.00326784
0.431902	0		0.431902	0.00338328
0.433884	0		0.433884	0.00350148
0.435852	0		0.435852	0.00362248
0.437809	0		0.437809	0.0037463
0.439754	0		0.439754	0.00387299
0.441687	0		0.441687	0.00400258
0.443608	0		0.443608	0.0041351
0.445519	0		0.445519	0.0042706
0.447417	0		0.447417	0.0044091
0.449305	0		0.449305	0.00455064
0.451182	0		0.451182	0.00469526
0.453049	0		0.453049	0.004843
0.454905	0		0.454905	0.00499388
0.45675	0		0.45675	0.00514795
0.458585	0		0.458585	0.00530524
0.460411	0		0.460411	0.0054658
0.462226	0		0.462226	0.00562964
0.464031	0		0.464031	0.00579682
0.465827	0		0.465827	0.00596736
0.467614	0		0.467614	0.00614131
0.469391	0		0.469391	0.00631869
0.471159	0		0.471159	0.00649956
0.472918	0		0.472918	0.00668393
0.474668	0		0.474668	0.00687186
0.476409	0		0.476409	0.00706337
0.478141	0		0.478141	0.00725851
0.479865	0		0.479865	0.00745731
0.48158	0		0.48158	0.00765981
0.483287	0		0.483287	0.00786604
0.484986	0		0.484986	0.00807604
0.486677	0		0.486677	0.00828986
0.488359	0		0.488359	0.00850752
0.490034	0		0.490034	0.00872907
0.491701	0		0.491701	0.00895454
0.49336	0		0.49336	0.00918397
0.495011	0		0.495011	0.00941739
0.496655	0		0.496655	0.00965486
0.498291	0		0.498291	0.00989639
0.49992	0		0.49992	0.010142
0.501542	0		0.501542	0.0103918
0.503157	0		0.503157	0.0106458
0.504764	0		0.504764	0.010904
0.506365	0		0.506365	0.0111665
0.507958	0		0.507958	0.0114333
0.509545	0		0.509545	0.0117044
0.511125	0		0.511125	0.0119799
0.512698	0		0.512698	0.0122598
0.514265	0		0.514265	0.0125442
0.515825	0		0.515825	0.0128331
0.517378	0		0.517378	0.0131265
0.518926	0		0.518926	0.0134245
0.520467	0		0.520467	0.0137271
0.522001	0		0.522001	0.0140343
0.52353	0		0.52353	0.0143463
0.525052	0		0.525052	0.014663
0.526568	0		0.526568	0.0149844
0.528079	0		0.528079	0.0153107
0.529583	0		0.529583	0.0156418
0.531082	0		0.531082	0.0159778
0.532575	0		0.532575	0.0163187
0.534062	0		0.534062	0.0166647
0.535543	0		0.535543	0.0170156
0.537019	0		0.537019	0.0173715
0.538489	0		0.538489	0.0177326
0.539954	0		0.539954	0.0180988
0.541413	0		0.541413	0.0184702
0.542867	0		0.542867	0.0188468
0.544315	0		0.544315	0.0192286
0.545758	0		0.545758	0.0196158
0.547196	0		0.547196	0.0200082
0.548629	0		0.548629	0.0204061
0.550057	0		0.550057	0.0208094
0.551479	0		0.551479	0.0212181
0.552897	0		0.552897	0.0216324
0.55431	0		0.55431	0.0220522
0.555717	0		0.555717	0.0224776
0.55712	0		0.55712	0.0229086
0.558518	0		0.558518	0.0233453
0.559911	0		0.559911	0.0237877
0.561299	0		0.561299	0.0242358
0.562683	0		0.562683	0.0246898
0.564062	0		0.564062	0.0251496
0.565436	0		0.565436	0.0256153
0.566806	0		0.566806	0.0260869
0.568171	0		0.568171	0.0265645
0.569532	0		0.569532	0.0270481
0.570888	0		0.570888	0.0275377
0.57224	0		0.57224	0.0280335
0.573588	0		0.573588	0.0285354
0.574931	0		0.574931	0.0290435
0.57627	0		0.57627	0.0295578
0.577604	0		0.577604	0.0300784
0.578934	0		0.578934	0.0306054
0.580261	0		0.580261	0.0311387
0.581583	0		0.581583	0.0316784
0.5829	0		0.5829	0.0322246
0.584214	0		0.584214	0.0327772
0.585524	0		0.585524	0.0333365
0.586829	0		0.586829	0.0339023
0.588131	0		0.588131	0.0344747
0.589429	0		0.589429	0.0350539
0.590723	0		0.590723	0.0356398
0.592013	0		0.592013	0.0362324
0.593299	0		0.593299	0.0368319
0.594581	0		0.594581	0.0374382
0.595859	0		0.595859	0.0380515
0.597134	0		0.597134	0.0386717
0.598405	0		0.598405	0.0392989
0.599672	0		0.599672	0.0399332
0.600936	0		0.600936	0.0405746
0.602196	0		0.602196	0.0412232
0.603452	0		0.603452	0.041879
0.604705	0		0.604705	0.042542
0.605954	0		0.605954	0.0432123
0.607199	0		0.607199	0.0438899
0.608441	0		0.608441	0.044575
0.60968	0		0.60968	0.0452675
0.610915	0		0.610915	0.0459675
0.612147	0		0.612147	0.046675
0.613375	0		0.613375	0.0473901
0.6146	0		0.6146	0.0481129
0.615822	0		0.615822	0.0488434
0.61704	0		0.61704	0.0495816
0.618255	0		0.618255	0.0503276
0.619466	0		0.619466	0.0510814
0.620675	0		0.620675	0.0518432
0.62188	0		0.62188	0.0526129
0.623082	0		0.623082	0.0533906
0.624281	0		0.624281	0.0541764
0.625476	0		0.625476	0.0549702
0.626669	0		0.626669	0.0557723
0.627858	0		0.627858	0.0565825
0.629044	0		0.629044	0.057401
0.630227	0		0.630227	0.0582278
0.631407	0		0.631407	0.059063
0.632585	0		0.632585	0.0599066
0.633759	0		0.633759	0.0607587
0.63493	0		0.63493	0.0616194
0.636098	0		0.636098	0.0624886
0.637263	0		0.637263	0.0633665
0.638425	0		0.638425	0.0642531
0.639584	0		0.639584	0.0651484
0.640741	0		0.640741	0.0660525
0.641894	0		0.641894	0.0669656
0.643045	0		0.643045	0.0678875
0.644193	0		0.644193	0.0688184
0.645338	0		0.645338	0.0697584
0.64648	0		0.64648	0.0707075
0.64762	0		0.64762	0.0716657
0.648757	0		0.648757	0.0726332
0.649891	0		0.649891	0.0736099
0.651022	0		0.651022	0.0745959
0.65215	0		0.65215	0.0755914
0.653276	0		0.653276	0.0765963
0.654399	0		0.654399	0.0776107
0.65552	0		0.65552	0.0786348
0.656638	0		0.656638	0.0796684
0.657753	0		0.657753	0.0807117
0.658866	0		0.658866	0.0817648
0.659976	0		0.659976	0.0828278
0.661083	0		0.661083	0.0839006
0.662188	0		0.662188	0.0849834
0.663291	0		0.663291	0.0860761
0.664391	0		0.664391	0.087179
0.665488	0		0.665488	0.088292
0.666583	0		0.666583	0.0894152
0.667676	0		0.667676	0.0905487
0.668766	0		0.668766	0.0916926
0.669853	0		0.669853	0.0928468
0.670938	0		0.670938	0.0940115
0.672021	0		0.672021	0.0951868
0.673101	0		0.673101	0.0963726
0.674179	0		0.674179	0.0975692
0.675255	0		0.675255	0.0987765
0.676328	0		0.676328	0.0999946
0.677399	0		0.677399	0.101224
0.678467	0		0.678467	0.102463
0.679533	0		0.679533	0.103714
0.680597	0		0.680597	0.104977
0.681659	0		0.681659	0.10625
0.682718	0		0.682718	0.107534
0.683775	0		0.683775	0.10883
0.68483	0		0.68483	0.110137
0.685882	0		0.685882	0.111456
0.686933	0		0.686933	0.112786
0.687981	0		0.687981	0.114128
0.689027	0		0.689027	0.115481
0.69007	0		0.69007	0.116847
0.691112	0		0.691112	0.118224
0.692151	0		0.692151	0.119613
0.693188	0		0.693188	0.121014
0.694223	0		0.694223	0.122427
0.695256	0		0.695256	0.123852
0.696287	0		0.696287	0.12529
0.697316	0		0.697316	0.12674
0.698343	0		0.698343	0.128202
0.699367	0		0.699367	0.129676
0.70039	0		0.70039	0.131164
0.70141	0		0.70141	0.132664
0.702429	0		0.702429	0.134176
0.703445	0		0.703445	0.135702
0.704459	0		0.704459	0.13724
0.705472	0		0.705472	0.138792
0.706482	0		0.706482	0.140356
0.70749	0		0.70749	0.141934
0.708497	0		0.708497	0.143525
0.709501	0		0.709501	0.145129
0.710503	0		0.710503	0.146746
0.711504	0		0.711504	0.148378
0.712502	0		0.712502	0.150022
0.713499	0		0.713499	0.151681
0.714494	0		0.714494	0.153353
0.715486	0		0.715486	0.15504
0.716477	0		0.716477	0.15674
0.717466	0		0.717466	0.158454
0.718453	0		0.718453	0.160183
0.719439	0		0.719439	0.161925
0.720422	0		0.720422	0.163683
0.721404	0		0.721404	0.165454
0.722383	0		0.722383	0.16724
0.723361	0		0.723361	0.169041
0.724337	0		0.724337	0.170857
0.725311	0		0.725311	0.172688
0.726284	0		0.726284	0.174533
0.727254	0		0.727254	0.176394
0.728223	0		0.728223	0.17827
0.72919	0		0.72919	0.180161
0.730156	0		0.730156	0.182068
0.731119	0		0.731119	0.18399
0.732081	0		0.732081	0.185928
0.733041	0		0.733041	0.187882
0.733999	0		0.733999	0.189851
0.734956	0		0.734956	0.191837
0.735911	0		0.735911	0.193838
0.736864	0		0.736864	0.195856
0.737816	0		0.737816	0.19789
0.738765	0		0.738765	0.199941
0.739713	0		0.739713	0.202008
0.74066	0		0.74066	0.204092
0.741605	0		0.741605	0.206192
0.742548	0		0.742548	0.20831
0.743489	0		0.743489	0.210445
0.744429	0		0.744429	0.212597
0.745367	0		0.745367	0.214766
0.746304	0		0.746304	0.216952
0.747239	0		0.747239	0.219156
0.748172	0		0.748172	0.221378
0.749104	0		0.749104	0.223618
0.750034	0		0.750034	0.225876
0.750963	0		0.750963	0.228152
0.75189	0		0.75189	0.230446
0.752815	0		0.752815	0.232758
0.753739	0		0.753739	0.235089
0.754661	0		0.754661	0.237439
0.755582	0		0.755582	0.239807
0.756501	0		0.756501	0.242194
0.757419	0		0.757419	0.244601
0.758335	0		0.758335	0.247026
0.75925	0		0.75925	0.249471
0.760163	0		0.760163	0.251936
0.761074	0		0.761074	0.25442
0.761984	0		0.761984	0.256924
0.762893	0		0.762893	0.259448
0.7638	0		0.7638	0.261993
0.764706	0		0.764706	0.264557
0.76561	0		0.76561	0.267142
0.766513	0		0.766513	0.269748
0.767414	0		0.767414	0.272375
0.768314	0		0.768314	0.275022
0.769212	0		0.769212	0.277691
0.770109	0		0.770109	0.280381
0.771005	0		0.771005	0.283092
0.771899	0		0.771899	0.285825
0.772792	0		0.772792	0.28858
0.773683	0		0.773683	0.291357
0.774573	0		0.774573	0.294156
0.775461	0		0.775461	0.296977
0.776348	0		0.776348	0.299821
0.777234	0		0.777234	0.302688
0.778118	0		0.778118	0.305577
0.779001	0		0.779001	0.30849
0.779883	0		0.779883	0.311426
0.780763	0		0.780763	0.314385
0.781642	0		0.781642	0.317368
0.782519	0		0.782519	0.320375
0.783396	0		0.783396	0.323407
0.78427	0		0.78427	0.326462
0.785144	0		0.785144	0.329542
0.786016	0		0.786016	0.332646
0.786887	0		0.786887	0.335776
0.787757	0		0.787757	0.338931
0.788625	0		0.788625	0.342111
0.789492	0		0.789492	0.345316
0.790358	0		0.790358	0.348548
0.791222	0		0.791222	0.351805
0.792085	0		0.792085	0.355089
0.792947	0		0.792947	0.358399
0.793808	0		0.793808	0.361736
0.794667	0		0.794667	0.365099
0.795525	0		0.795525	0.36849
0.796382	0		0.796382	0.371909
0.797237	0		0.797237	0.375354
0.798092	0		0.798092	0.378828
0.798945	0		0.798945	0.38233
0.799797	0		0.799797	0.385861
0.800647	0		0.800647	0.38942
0.801497	0		0.801497	0.393008
0.802345	0		0.802345	0.396625
0.803192	0		0.803192	0.400272
0.804038	0		0.804038	0.403948
0.804883	0		0.804883	0.407655
0.805726	0		0.805726	0.411391
0.806568	0		0.806568	0.415158
0.807409	0		0.807409	0.418956
0.808249	0		0.808249	0.422785
0.809088	0		0.809088	0.426646
0.809926	0		0.809926	0.430538
0.810762	0		0.810762	0.434462
0.811597	0		0.811597	0.438419
0.812431	0		0.812431	0.442408
0.813264	0		0.813264	0.44643
0.814096	0		0.814096	0.450485
0.814927	0		0.814927	0.454574
0.815757	0		0.815757	0.458697
0.816585	0		0.816585	0.462854
0.817413	0		0.817413	0.467045
0.818239	0		0.818239	0.471272
0.819064	0		0.819064	0.475533
0.819888	0		0.819888	0.47983
0.820711	0		0.820711	0.484163
0.821533	0		0.821533	0.488532
0.822354	0		0.822354	0.492938
0.823174	0		0.823174	0.497381
0.823992	0		0.823992	0.501861
0.82481	0		0.82481	0.506379
0.825626	0		0.825626	0.510935
0.826442	0		0.826442	0.515529
0.827256	0		0.827256	0.520163
0.82807	0		0.82807	0.524835
0.828882	0		0.828882	0.529547
0.829693	0		0.829693	0.5343
0.830504	0		0.830504	0.539092
0.831313	0		0.831313	0.543926
0.832121	0		0.832121	0.548801
0.832929	0		0.832929	0.553717
0.833735	0		0.833735	0.558676
0.83454	0		0.83454	0.563678
0.835344	0		0.835344	0.568722
0.836148	0		0.836148	0.57381
0.83695	0		0.83695	0.578942
0.837751	0		0.837751	0.584119
0.838551	0		0.838551	0.58934
0.839351	0		0.839351	0.594607
0.840149	0		0.840149	0.599919
0.840946	0		0.840946	0.605278
0.841743	0		0.841743	0.610684
0.842538	0		0.842538	0.616137
0.843333	0		0.843333	0.621638
0.844127	0		0.844127	0.627187
0.844919	0		0.844919	0.632786
0.845711	0		0.845711	0.638434
0.846502	0		0.846502	0.644132
0.847292	0		0.847292	0.64988
0.848081	0		0.848081	0.65568
0.848869	0		0.848869	0.661531
0.849656	0		0.849656	0.667434
0.850442	0		0.850442	0.673391
0.851228	0		0.851228	0.679401
0.852012	0		0.852012	0.685465
0.852796	0		0.852796	0.691583
0.853578	0		0.853578	0.697757
0.85436	0		0.85436	0.703987
0.855141	0		0.855141	0.710274
0.855921	0		0.855921	0.716618
0.8567	0		0.8567	0.723019
0.857479	0		0.857479	0.729479
0.858256	0		0.858256	0.735999
0.859033	0		0.859033	0.742578
0.859809	0		0.859809	0.749218
0.860584	0		0.860584	0.755919
0.861358	0		0.861358	0.762683
0.862131	0		0.862131	0.769509
0.862904	0		0.862904	0.776399
0.863676	0		0.863676	0.783353
0.864447	0		0.864447	0.790373
0.865217	0		0.865217	0.797458
0.865986	0		0.865986	0.80461
0.866754	0		0.866754	0.811829
0.867522	0		0.867522	0.819117
0.868289	0		0.868289	0.826474
0.869055	0		0.869055	0.833901
0.869821	0		0.869821	0.841398
0.870585	0		0.870585	0.848968
0.871349	0		0.871349	0.85661
0.872112	0		0.872112	0.864326
0.872875	0		0.872875	0.872116
0.873636	0		0.873636	0.879981
0.874397	0		0.874397	0.887923
0.875157	0		0.875157	0.895942
0.875917	0		0.875917	0.90404
0.876675	0		0.876675	0.912217
0.877433	0		0.877433	0.920474
0.878191	0		0.878191	0.928812
0.878947	0		0.878947	0.937233
0.879703	0		0.879703	0.945737
0.880458	0		0.880458	0.954326
0.881213	0		0.881213	0.963001
0.881966	0		0.881966	0.971762
0.882719	0		0.882719	0.980612
0.883472	0		0.883472	0.98955
0.884224	0		0.884224	0.998579
0.884975	0		0.884975	1.0077
0.885725	0		0.885725	1.01691
0.886475	0		0.886475	1.02622
0.887224	0		0.887224	1.03562
0.887972	0		0.887972	1.04512
0.88872	0		0.88872	1.05472
0.889467	0		0.889467	1.06441
0.890214	0		0.890214	1.07421
0.89096	0		0.89096	1.0841
0.891705	0		0.891705	1.09411
0.89245	0		0.89245	1.10421
0.893194	0		0.893194	1.11442
0.893938	0		0.893938	1.12474
0.894681	0		0.894681	1.13517
0.895423	0		0.895423	1.14571
0.896165	0		0.896165	1.15636
0.896906	0		0.896906	1.16713
0.897646	0		0.897646	1.17801
0.898387	0		0.898387	1.18901
0.899126	0		0.899126	1.20012
0.899865	0		0.899865	1.21136
0.900603	0		0.900603	1.22272
0.901341	0		0.901341	1.23421
0.902079	0		0.902079	1.24582
0.902816	0		0.902816	1.25755
0.903552	0		0.903552	1.26942
0.904288	0		0.904288	1.28142
0.905023	0		0.905023	1.29355
0.905758	0		0.905758	1.30582
0.906492	0		0.906492	1.31822
0.907226	0		0.907226	1.33077
0.907959	0		0.907959	1.34345
0.908692	0		0.908692	1.35628
0.909424	0		0.909424	1.36926
0.910156	0		0.910156	1.38238
0.910888	0		0.910888	1.39566
0.911619	0		0.911619	1.40909
0.912349	0		0.912349	1.42267
0.913079	0		0.913079	1.43641
0.913809	0		0.913809	1.45031
0.914538	0		0.914538	1.46437
0.915267	0		0.915267	1.4786
0.915996	0		0.915996	1.493
0.916724	0		0.916724	1.50756
0.917451	0		0.917451	1.5223
0.918179	0		0.918179	1.53722
0.918906	0		0.918906	1.55231
0.919632	0		0.919632	1.56758
0.920358	0		0.920358	1.58304
0.921084	0		0.921084	1.59869
0.921809	0		0.921809	1.61453
0.922535	0		0.922535	1.63056
0.923259	0		0.923259	1.64679
0.923984	0		0.923984	1.66322
0.924708	0		0.924708	1.67985
0.925431	0		0.925431	1.69669
0.926155	0		0.926155	1.71374
0.926878	0		0.926878	1.731
0.927601	0		0.927601	1.74848
0.928323	0		0.928323	1.76618
0.929046	0		0.929046	1.78411
0.929768	0		0.929768	1.80227
0.930489	0		0.930489	1.82066
0.931211	0		0.931211	1.83928
0.931932	0		0.931932	1.85815
0.932653	0		0.932653	1.87726
0.933374	0		0.933374	1.89662
0.934094	0		0.934094	1.91624
0.934814	0		0.934814	1.93611
0.935535	0		0.935535	1.95625
0.936254	0		0.936254	1.97665
0.936974	0		0.936974	1.99733
0.937694	0		0.937694	2.01829
0.938413	0		0.938413	2.03952
0.939132	0		0.939132	2.06105
0.939851	0		0.939851	2.08287
0.94057	0		0.94057	2.10498
0.941288	0		0.941288	2.1274
0.942007	0		0.942007	2.15013
0.942725	0		0.942725	2.17318
0.943443	0		0.943443	2.19654
0.944162	0		0.944162	2.22023
0.94488	0		0.94488	2.24426
0.945598	0		0.945598	2.26863
0.946315	0		0.946315	2.29334
0.947033	0		0.947033	2.3184
0.947751	0		0.947751	2.34383
0.948469	0		0.948469	2.36962
0.949186	0		0.949186	2.39579
0.949904	0		0.949904	2.42233
0.950621	0		0.950621	2.44927
0.951339	0		0.951339	2.4766
0.952056	0		0.952056	2.50433
0.952774	0		0.952774	2.53248
0.953491	0		0.953491	2.56105
0.954208	0		0.954208	2.59005
0.954926	0		0.954926	2.61948
0.955643	0		0.955643	2.64936
0.956361	0		0.956361	2.6797
0.957079	0		0.957079	2.7105
0.957796	0		0.957796	2.74178
0.958514	0		0.958514	2.77354
0.959232	0		0.959232	2.8058
0.95995	0		0.95995	2.83856
0.960668	0		0.960668	2.87183
0.961386	0		0.961386	2.90564
0.962104	0		0.962104	2.93998
0.962823	0		0.962823	2.97487
0.963541	0		0.963541	3.01033
0.96426	0		0.96426	3.04635
0.964979	0		0.964979	3.08296
0.965698	0		0.965698	3.12018
0.966417	0		0.966417	3.158
0.967136	0		0.967136	3.19645
0.967856	0		0.967856	3.23554
0.968576	0		0.968576	3.27528
0.969296	0		0.969296	3.31569
0.970016	0		0.970016	3.35679
0.970737	0		0.970737	3.39858
0.971457	0		0.971457	3.4411
0.972178	0		0.972178	3.48434
0.9729	0		0.9729	3.52833
0.973621	0		0.973621	3.57309
0.974343	0		0.974343	3.61863
0.975066	0		0.975066	3.66497
0.975788	0		0.975788	3.71214
0.976511	0		0.976511	3.76015
0.977234	0		0.977234	3.80902
0.977958	0		0.977958	3.85877
0.978682	0		0.978682	3.90942
0.979407	0		0.979407	3.961
0.980132	0		0.980132	4.01353
0.980857	0		0.980857	4.06703
0.981582	0		0.981582	4.12153
0.982309	0		0.982309	4.17705
0.983035	0		0.983035	4.23361
0.983762	0		0.983762	4.29125
0.98449	0		0.98449	4.34999
0.985218	0		0.985218	4.40985
0.985946	0		0.985946	4.47087
0.986676	0		0.986676	4.53308
0.987405	0		0.987405	4.59651
0.988135	0		0.988135	4.66119
0.988866	0		0.988866	4.72715
0.989597	0		0.989597	4.79443
0.990329	0		0.990329	4.86306
0.991062	0		0.991062	4.93308
0.991795	0		0.991795	5.00452
0.992529	0		0.992529	5.07743
0.993263	0		0.993263	5.15185
0.993998	0		0.993998	5.22781
0.994734	0		0.994734	5.30536
0.99547	0		0.99547	5.38455
0.996207	0		0.996207	5.46542
0.996945	0		0.996945	5.54801
0.997684	0		0.997684	5.63238
0.998423	0		0.998423	5.71858
0.999163	0		0.999163	5.80666
0.999904	0		0.999904	5.89667
1.00074	0.9848		1.00074	0.9848
1.00148	0.9848		1.00148	0.9848
1.00222	0.9848		1.00222	0.9848
1.00296	0.9848		1.00296	0.9848
1.0037	0.9848		1.0037	0.9848
1.00445	0.9848		1.00445	0.9848
1.00519	0.9848		1.00519	0.9848
1.00593	0.9848		1.00593	0.9848
1.00667	0.9848		1.00667	0.9848
1.00741	0.9848		1.00741	0.9848
1.00815	0.9848		1.00815	0.9848
1.00889	0.9848		1.00889	0.9848
1.00963	0.9848		1.00963	0.9848
1.01037	0.9848		1.01037	0.9848
1.01111	0.9848		1.01111	0.9848
1.01185	0.9848		1.01185	0.9848
1.0126	0.9848		1.0126	0.9848
1.01334	0.9848		1.01334	0.9848
1.01408	0.9848		1.01408	0.9848
1.01482	0.9848		1.01482	0.9848
1.01556	0.9848		1.01556	0.9848
1.0163	0.9848		1.0163	0.9848
1.01704	0.9848		1.01704	0.9848
1.01778	0.9848		1.01778	0.9848
1.01852	0.9848		1.01852	0.9848
1.01926	0.9848		1.01926	0.9848
1.02	0.9848		1.02	0.9848
1.02075	0.9848		1.02075	0.9848
1.02149	0.9848		1.02149	0.9848
1.02223	0.9848		1.02223	0.9848
1.02297	0.9848		1.02297	0.9848
1.02371	0.9848		1.02371	0.9848
1.02445	0.9848		1.02445	0.9848
1.02519	0.9848		1.02519	0.9848
1.02593	0.9848		1.02593	0.9848
1.02667	0.9848		1.02667	0.9848
1.02741	0.9848		1.02741	0.9848
1.02815	0.9848		1.02815	0.9848
1.0289	0.9848		1.0289	0.9848
1.02964	0.9848		1.02964	0.9848
1.03038	0.9848		1.03038	0.9848
1.03112	0.9848		1.03112	0.9848
1.03186	0.9848		1.03186	0.9848
1.0326	0.9848		1.0326	0.9848
1.03334	0.9848		1.03334	0.9848
1.03408	0.9848		1.03408	0.9848
1.03482	0.9848		1.03482	0.9848
1.03556	0.9848		1.03556	0.9848
1.0363	0.9848		1.0363	0.9848
1.03705	0.9848		1.03705	0.9848
1.03779	0.9848		1.03779	0.9848
1.03853	0.9848		1.03853	0.9848
1.03927	0.9848		1.03927	0.9848
1.04001	0.9848		1.04001	0.9848
1.04075	0.9848		1.04075	0.9848
1.04149	0.9848		1.04149	0.9848
1.04223	0.9848		1.04223	0.9848
1.04297	0.9848		1.04297	0.9848
1.04371	0.9848		1.04371	0.9848
1.04445	0.9848		1.04445	0.9848
1.0452	0.9848		1.0452	0.9848
1.04594	0.9848		1.04594	0.9848
1.04668	0.9848		1.04668	0.9848
1.04742	0.9848		1.04742	0.9848
1.04816	0.9848		1.04816	0.9848
1.0489	0.9848		1.0489	0.9848
1.04964	0.9848		1.04964	0.9848
1.05038	0.9848		1.05038	0.9848
1.05112	0.9848		1.05112	0.9848
1.05186	0.9848		1.05186	0.9848
1.0526	0.9848		1.0526	0.9848
1.05334	0.9848		1.05334	0.9848
1.05409	0.9848		1.05409	0.9848
1.05483	0.9848		1.05483	0.9848
1.05557	0.9848		1.05557	0.9848
1.05631	0.9848		1.05631	0.9848
1.05705	0.9848		1.05705	0.9848
1.05779	0.9848		1.05779	0.9848
1.05853	0.9848		1.05853	0.9848
1.05927	0.9848		1.05927	0.9848
1.06001	0.9848		1.06001	0.9848
1.06075	0.9848		1.06075	0.9848
1.06149	0.9848		1.06149	0.9848
1.06224	0.9848		1.06224	0.9848
1.06298	0.9848		1.06298	0.9848
1.06372	0.9848		1.06372	0.9848
1.06446	0.9848		1.06446	0.9848
1.0652	0.9848		1.0652	0.9848
1.06594	0.9848		1.06594	0.9848
1.06668	0.9848		1.06668	0.9848
1.06742	0.9848		1.06742	0.9848
1.06816	0.9848		1.06816	0.9848
1.0689	0.9848		1.0689	0.9848
1.06964	0.9848		1.06964	0.9848
1.07039	0.9848		1.07039	0.9848
1.07113	0.9848		1.07113	0.9848
1.07187	0.9848		1.07187	0.9848
1.07261	0.9848		1.07261	0.9848
1.07335	0.9848		1.07335	0.9848
1.07409	0.9848		1.07409	0.9848
1.07483	0.9848		1.07483	0.9848
1.07557	0.9848		1.07557	0.9848
1.07631	0.9848		1.07631	0.9848
1.07705	0.9848		1.07705	0.9848
1.07779	0.9848		1.07779	0.9848
1.07854	0.9848		1.07854	0.9848
1.07928	0.9848		1.07928	0.9848
1.08002	0.9848		1.08002	0.9848
1.08076	0.9848		1.08076	0.9848
1.0815	0.9848		1.0815	0.9848
1.08224	0.9848		1.08224	0.9848
1.08298	0.9848		1.08298	0.9848
1.08372	0.9848		1.08372	0.9848
1.08446	0.9848		1.08446	0.9848
1.0852	0.9848		1.0852	0.9848
1.08594	0.9848		1.08594	0.9848
1.08669	0.9848		1.08669	0.9848
1.08743	0.9848		1.08743	0.9848
1.08817	0.9848		1.08817	0.9848
1.08891	0.9848		1.08891	0.9848
1.08965	0.9848		1.08965	0.9848
1.09039	0.9848		1.09039	0.9848
1.09113	0.9848		1.09113	0.9848
1.09187	0.9848		1.09187	0.9848
1.09261	0.9848		1.09261	0.9848
1.09335	0.9848		1.09335	0.9848
1.09409	0.9848		1.09409	0.9848
1.09484	0.9848		1.09484	0.9848
1.09558	0.9848		1.09558	0.9848
1.09632	0.9848		1.09632	0.9848
1.09706	0.9848		1.09706	0.9848
1.0978	0.9848		1.0978	0.9848
1.09854	0.9848		1.09854	0.9848
1.09928	0.9848		1.09928	0.9848
1.10002	0.9848		1.10002	0.9848
1.10076	0.9848		1.10076	0.9848
1.1015	0.9848		1.1015	0.9848
1.10224	0.9848		1.10224	0.9848
1.10299	0.9848		1.10299	0.9848
1.10373	0.9848		1.10373	0.9848
1.10447	0.9848		1.10447	0.9848
1.10521	0.9848		1.10521	0.9848
1.10595	0.9848		1.10595	0.9848
1.10669	0.9848		1.10669	0.9848
1.10743	0.9848		1.10743	0.9848
1.10817	0.9848		1.10817	0.9848
1.10891	0.9848		1.10891	0.9848
1.10965	0.9848		1.10965	0.9848
1.11039	0.9848		1.11039	0.9848
1.11114	0.9848		1.11114	0.9848
1.11188	0.9848		1.11188	0.9848
1.11262	0.9848		1.11262	0.9848
1.11336	0.9848		1.11336	0.9848
1.1141	0.9848		1.1141	0.9848
1.11484	0.9848		1.11484	0.9848
1.11558	0.9848		1.11558	0.9848
1.11632	0.9848		1.11632	0.9848
1.11706	0.9848		1.11706	0.9848
1.1178	0.9848		1.1178	0.9848
1.11854	0.9848		1.11854	0.9848
1.11929	0.9848		1.11929	0.9848
1.12003	0.9848		1.12003	0.9848
1.12077	0.9848		1.12077	0.9848
1.12151	0.9848		1.12151	0.9848
1.12225	0.9848		1.12225	0.9848
1.12299	0.9848		1.12299	0.9848
1.12373	0.9848		1.12373	0.9848
1.12447	0.9848		1.12447	0.9848
1.12521	0.9848		1.12521	0.9848
1.12595	0.9848		1.12595	0.9848
1.12669	0.9848		1.12669	0.9848
1.12744	0.9848		1.12744	0.9848
1.12818	0.9848		1.12818	0.9848
1.12892	0.9848		1.12892	0.9848
1.12966	0.9848		1.12966	0.9848
1.1304	0.9848		1.1304	0.9848
1.13114	0.9848		1.13114	0.9848
1.13188	0.9848		1.13188	0.9848
1.13262	0.9848		1.13262	0.9848
1.13336	0.9848		1.13336	0.9848
1.1341	0.9848		1.1341	0.9848
1.13484	0.9848		1.13484	0.9848
1.13559	0.9848		1.13559	0.9848
1.13633	0.9848		1.13633	0.9848
1.13707	0.9848		1.13707	0.9848
1.13781	0.9848		1.13781	0.9848
1.13855	0.9848		1.13855	0.9848
1.13929	0.9848		1.13929	0.9848
1.14003	0.9848		1.14003	0.9848
1.14077	0.9848		1.14077	0.9848
1.14151	0.9848		1.14151	0.9848
1.14225	0.9848		1.14225	0.9848
1.14299	0.9848		1.14299	0.9848
1.14374	0.9848		1.14374	0.9848
1.14448	0.9848		1.14448	0.9848
1.14522	0.9848		1.14522	0.9848
1.14596	0.9848		1.14596	0.9848
1.1467	0.9848		1.1467	0.9848
1.14744	0.9848		1.14744	0.9848
1.14818	0.9848		1.14818	0.9848
1.14892	0.9848		1.14892	0.9848
1.14966	0.9848		1.14966	0.9848
1.1504	0.9848		1.1504	0.9848
1.15114	0.9848		1.15114	0.9848
1.15189	0.9848		1.15189	0.9848
1.15263	0.9848		1.15263	0.9848
1.15337	0.9848		1.15337	0.9848
1.15411	0.9848		1.15411	0.9848
1.15485	0.9848		1.15485	0.9848
1.15559	0.9848		1.15559	0.9848
1.15633	0.9848		1.15633	0.9848
1.15707	0.9848		1.15707	0.9848
1.15781	0.9848		1.15781	0.9848
1.15855	0.9848		1.15855	0.9848
1.15929	0.9848		1.15929	0.9848
1.16003	0.9848		1.16003	0.9848
1.16078	0.9848		1.16078	0.9848
1.16152	0.9848		1.16152	0.9848
1.16226	0.9848		1.16226	0.9848
1.163	0.9848		1.163	0.9848
1.16374	0.9848		1.16374	0.9848
1.16448	0.9848		1.16448	0.9848
1.16522	0.9848		1.16522	0.9848
1.16596	0.9848		1.16596	0.9848
1.1667	0.9848		1.1667	0.9848
1.16744	0.9848		1.16744	0.9848
1.16818	0.9848		1.16818	0.9848
1.16893	0.9848		1.16893	0.9848
1.16967	0.9848		1.16967	0.9848
1.17041	0.9848		1.17041	0.9848
1.17115	0.9848		1.17115	0.9848
1.17189	0.9848		1.17189	0.9848
1.17263	0.9848		1.17263	0.9848
1.17337	0.9848		1.17337	0.9848
1.17411	0.9848		1.17411	0.9848
1.17485	0.9848		1.17485	0.9848
1.17559	0.9848		1.17559	0.9848
1.17633	0.9848		1.17633	0.9848
1.17708	0.9848		1.17708	0.9848
1.17782	0.9848		1.17782	0.9848
1.17856	0.9848		1.17856	0.9848
1.1793	0.9848		1.1793	0.9848
1.18004	0.9848		1.18004	0.9848
1.18078	0.9848		1.18078	0.9848
1.18152	0.9848		1.18152	0.9848
1.18226	0.9848		1.18226	0.9848
1.183	0.9848		1.183	0.9848
1.18374	0.9848		1.18374	0.9848
1.18448	0.9848		1.18448	0.9848
1.18523	0.9848		1.18523	0.9848
1.18597	0.9848		1.18597	0.9848
1.18671	0.9848		1.18671	0.9848
1.18745	0.9848		1.18745	0.9848
1.18819	0.9848		1.18819	0.9848
1.18893	0.9848		1.18893	0.9848
1.18967	0.9848		1.18967	0.9848
1.19041	0.9848		1.19041	0.9848
1.19115	0.9848		1.19115	0.9848
1.19189	0.9848		1.19189	0.9848
1.19263	0.9848		1.19263	0.9848
1.19338	0.9848		1.19338	0.9848
1.19412	0.9848		1.19412	0.9848
1.19486	0.9848		1.19486	0.9848
1.1956	0.9848		1.1956	0.9848
1.19634	0.9848		1.19634	0.9848
1.19708	0.9848		1.19708	0.9848
1.19782	0.9848		1.19782	0.9848
1.19856	0.9848		1.19856	0.9848
1.1993	0.9848		1.1993	0.9848
